# Supplementary material for: Multiple signatures of a disease in potential biomarker space: Getting the signatures consensus and identification of novel biomarkers
Source: BMC Genomics. 2015 Jun 11;16(Suppl 7):S2. doi: 10.1186/1471-2164-16-S7-S2 (PMC4474413; doi:10.1186/1471-2164-16-S7-S2)
Supplement: Additional file 1 — Gene sets compiled from published studies of ovarian cancer. [file 1471-2164-16-S7-S2-S1.xlsx]

## Sheet: Supplementary Table 1
Supplementary Table 1: Gene sets compiled from published studies of ovarian cancer
SIGNATURE ID	PUBLICATION PMID	PUBLICATION AUTHORS	PUBLICATION YEAR	PUBLICATION TITLE	NUMBER OF GENES	OFFICIAL GENE SYMBOLS
#1) Signature#1	23825028	Tang Z, Ow GS, Thiery JP, Ivshina AV, Kuznetsov VA.	2013	Meta-analysis of transcriptome reveals let-7b as an unfavorable prognostic biomarker and predicts molecular and clinical subclasses in high-grade serous ovarian carcinoma	36	ARPC1B, CALD1, CAV2, CBX3, CCL2, CCT2, CD44, CD93, CDC6, CDK4, CFD, CHEK1, COL3A1, DNMT1, EDNRA, FGFR1, FZD1, GNG12, HGF, LAMA4, MCM2, MIS12, MMP13, NCAPD2, NCAPG2, NCAPH, PDGFRA, PIK3R1, PLAUR, POLA2, POLR2D, POLR2J, TCP1, TGFBR2, TUBB, VCL
#2) Signature#2	22505474	Kang J, D'Andrea AD, Kozono D.	2012	A DNA Repair Pathway-Focused Score for Prediction of Outcomes in Ovarian Cancer Treated with Platinum-Based Chemotherapy	23	ATM, BRCA2, C17orf70, DDB1, ERCC8, FANCB, FANCE, FANCF, FANCG, FANCI, H2AFX, MAD2L2, MDC1, MUS81, NBN, PALB2, POLH, RAD23A, RNF8, SHFM1, TOP2A, UBE2I, XPA
#3) Signature#3	19962670	Mok SC, Bonome T, Vathipadiekal V, Bell A, Johnson ME, Wong KK, Park DC, Hao K, Yip DK, Donninger H, Ozbun L, Samimi G, Brady J, Randonovich M, Pise-Masison CA, Barrett JC, Wong WH, Welch WR, Berkowitz RS, Birrer MJ.	2009	A gene signature predictive for outcome in advanced ovarian cancer identifies a survival factor: microfibril-associated glycoprotein 2	155	A2ML1, ACLY, ACPP, ADH1B, ANGPT2, ANGPTL2, ATE1, B4GALT4, BACH2, BAGE, BHLHE22, BOLA2, C14orf132, CA4, CAMP, CCRL1, CEP170, CLDN18, CLDN8, COL23A1, CPQ, CRYM, CT47A1, CT47A10, CT47A11, CT47A2, CT47A3, CT47A4, CT47A5, CT47A6, CT47A7, CT47A8, CT47A9, CTBS, CYP1A1, DGKE, DIO2, DLC1, DSC2, EIF1, ELTD1, ENPEP, ENPP1, ENPP4, ENSA, FAM161A, FGB, FGF18, FGFR1OP2, FGFR2, FIBIN, FKBP7, FLRT3, GGTA1P, GJC1,…
#4) Signature#4	23228031	Wu G, Stein L.	2012	A network module-based method for identifying cancer prognostic signatures	69	ABCB9, ACAN, CD247, CD38, CD3D, CD3E, CD3G, CD8B, CD97, CDC7, CDT1, COMP, CSK, DMC1, DOK3, FBLN2, FRY, GINS1, GINS2, GINS4, GRAP2, HAPLN1, HLA-B, HLA-E, HLA-F, KAL1, KIR2DL4, KIR3DL3, KLRC4, LAGE3, LAX1, LCK, LILRB1, LY6E, MCM2, MCM3, MCM3AP, MCM4, MCM5, MCM6, MCM7, MGP, MLLT3, MS4A1, NABP2, NCR1, NCR3, NID2, PNP, PTPN22, RAD51, RAD51AP1, RAD51C, RAD54B, RAD54L, RECQL4, RPA4, SH2B3, SH3BP2, SIT1,…
#5) Signature#5	21654678	Sabatier R, Finetti P, Bonensea J, Jacquemier J, Adelaide J, Lambaudie E, Viens P, Birnbaum D, Bertucci F.	2011	A seven-gene prognostic model for platinum-treated ovarian carcinomas	92	A1BG, ALCAM, AMBP, AP4B1, APEX1, ASRGL1, BIN1, BRWD1, C14orf101, C14orf93, C4orf3, C8orf40, CASP2, CCAR1, CEP192, CHIC2, CHL1, CLUAP1, CLUL1, CPSF3, CTNNB1, DDAH1, DSP, DUS1L, EIF2AK4, EPM2AIP1, EXPH5, FAM120C, FLT3LG, FN3KRP, FNTA, GNG8, GOLGA4, GPR107, GRHL2, HIATL1, HSPB7, IKBKB, KAT6A, LAMC2, LCMT2, LRBA, LRIF1, LYPLA1, MAL, MBNL3, METTL3, MORC3, NKTR, NSMCE1, NUCKS1, OSBPL10, PAH, PARP2, PDC…
#6) Signature#6	21654678	Sabatier R, Finetti P, Bonensea J, Jacquemier J, Adelaide J, Lambaudie E, Viens P, Birnbaum D, Bertucci F.	2011	A seven-gene prognostic model for platinum-treated ovarian carcinomas	7	A1BG, ALCAM, C14orf101, PAH, SLC7A2, TMPRSS3, TSPAN6
#7) Signature#7	21131918	Kalloger SE, Köbel M, Leung S, Mehl E, Gao D, Marcon KM, Chow C, Clarke BA, Huntsman DG, Gilks CB.	2011	Calculator for ovarian carcinoma subtype prediction	9	CDKN2A, DKK1, HNF1B, MDM2, PGR, TFF3, TP53, VIM, WT1
#8) Signature#8	16287073	Helleman J, Jansen MP, Span PN, van Staveren IL, Massuger LF, Meijer-van Gelder ME, Sweep FC, Ewing PC, van der Burg ME, Stoter G, Nooter K, Berns EM.	2006	Molecular profiling of platinum resistant ovarian cancer	7	COL3A1, FN1, ITGAE, LBR, PCNA, SGPP1, TOP2A
#9) Signature#9	12629520	Presneau N, Mes-Masson AM, Ge B, Provencher D, Hudson TJ, Tonin PN.	2003	Patterns of expression of chromosome 17 genes in primary cultures of normal ovarian surface epithelia and epithelial ovarain cancer cell lines	36	ACADVL, AKAP1, ARHGDIA, BECN1, BLMH, CD7, CDC6, COX11, DUSP3, EIF4A3, GPS2, HOXB7, IGFBP4, LEPREL4, LGALS3BP, MAP2K3, MPRIP, NME1, NMT1, NPEPPS, NUP88, P4HB, PFN1, PHB, RPA1, SEC14L1, SLC25A11, SLC35B1, STAT5A, TAX1BP3, TBX2, TIMP2, TMEM97, TOP2A, UBE2S, UBTF
#10) Signature#10	21720365	Cancer Genome Atlas Research Network.	2011	Integrated genomic analyses of ovarian carcinoma	181	AADAC, AAR2, ACTR5, ACVR2A, ADA, AKT2, ALDH5A1, ANKRD46, ANXA4, APC, APMAP, ARL6IP5, ATP1A3, B4GALT5, BCL7C, BLCAP, BMPR2, BSCL2, BTN2A2, BTN3A1, CALB1, CAMK2G, CASC3, CCNF, CD27, CDH16, CECR1, CEMP1, CLEC11A, CLK2, CLTCL1, COMMD4, CREB3, CSRP1, CTNNBL1, CUL4B, CUTA, CXCL13, CXCL9, DAP, DBF4B, DCP2, DHX34, DHX35, DLGAP4, DMC1, DMPK, DMWD, DNAJC4, EDNRB, EFNA1, EFTUD1, ELMO2, EML2, ERBB2, ETV4, FA…
#11) Signature#11	23383610	Kumar G, Breen EJ, Ranganathan S.	2013	Identification of ovarian cancer associated genes using an integrated approach in a Boolean framework	17	AR, BUB1, CDC7, CHEK1, CHEK2, CLU, DAB2, FOXL2, IGF1R, IGFBP7, IRAK1, KLK6, LCN2, LYN, PGR, STC2, VIM
#12) Signature#12	23935036	Collinson F, Hutchinson M, Craven R, Cairns DA, Zougman A, Wind T, Gahir N, Messenger M, Jackson S, Thompson D, Adusei C, Lederman J, Hall GD, Jayson GC, Selby PJ, Banks RE.	2013	Predicting response to bevacizumab in ovarian cancer: a panel of potential biomarkers informing treatment selection	3	FLT4, MSLN, MUC16
#13) Signature#13	19192944	Crijns AP, Fehrmann RS, de Jong S, Gerbens F, Meersma GJ, Klip HG, Hollema H, Hofstra RM, te Meerman GJ, de Vries EG, van der Zee AG.	2009	Survival-related profile, pathways, and transcription factors in ovarian cancer	79	AAK1, ACSM1, AIPL1, ATP5D, BAX, BRSK1, C1QTNF3, C1orf159, C1orf198, C1orf68, CACNA1B, CACNG6, CCDC135, CCL28, CDH19, CDYL2, CES2, CNTFR, CPE, CRYBB1, DDB2, FEZ1, FGFBP1, FGFR1OP2, FKBP7, GCM1, GNAZ, HIPK1, ITGB7, JAK2, KDELR2, KIAA0141, KLF12, KLHL7, KRT10, KYNU, LRRC17, LRSAM1, METTL4, MFAP2, MINOS1, MUTYH, MXD1, NANOS1, NCR2, ODF4, OR10A3, OR2AG1, OR4C15, OR51B5, OR51I1, OR6F1, OR9G9, OSGEPL1, …
#14) Signature#14	16969345	Biade S, Marinucci M, Schick J, Roberts D, Workman G, Sage EH, O'Dwyer PJ, Livolsi VA, Johnson SW.	2006	Gene expression profiling of human ovarian tumours	20	C7, CD24, CDH1, CIRBP, CTGF, DDX24, EFNB2, FILIP1L, GATM, GSTM5, IGFBP5, LHFP, PAX8, PEG3, PRAME, SERPING1, SLPI, SPARCL1, SPINT2, STK4
#15) Signature#15	23948749	Curry EW, Stronach EA, Rama NR, Wang YY, Gabra H, El-Bahrawy MA.	2013	Molecular subtypes of serous borderline ovarian tumor show distinct expression patterns of benign tumor and malignant tumor-associated signatures	48	AGR2, APOA1, B4GALNT3, BACE2, BAIAP2L1, C15orf62, C20orf195, CCDC3, CCDC50, CD55, CD58, CLDN10, EDNRA, FAM107B, FAM46A, FANK1, FHL1, FXYD3, HES2, HIST1H1C, IL20RA, ITGB4, KCNN4, KIAA0040, KLK10, LARP6, LINC00312, LMCD1, LSR, MAPK13, NGEF, NHSL1, NRTN, PRELP, S100A2, SCGB2A2, SCNN1G, SFN, SH2D3A, SLAIN1, SLC12A2, SMAD9, SNTB1, ST3GAL6, TBC1D8, TES, ZNF185, ZNF521
#16) Signature#16	23200914	Cope L, Wu RC, Shih IeM, Wang TL.	2013	High level of chromosomal aberration in ovarian cancer genome correlates with poor clinical outcome	26	BLM, CCNB1, CCNB2, CDC20, CDC25A, CDC25C, CHEK2, CKS2, E2F1, E2F2, E2F4, ESPL1, FANCA, FANCC, FANCE, FANCG, FZR1, KIF11, KIF23, PKMYT1, PLK1, PPP2R5D, PTTG1, RAD51, SKP2, TOP2A
#17) Signature#17	22348002	Bentink S, Haibe-Kains B, Risch T, Fan JB, Hirsch MS, Holton K, Rubio R, April C, Chen J, Wickham-Garcia E, Liu J, Culhane A, Drapkin R, Quackenbush J, Matulonis UA.	2012	Angiogenic mRNA and microRNA gene expression signature predicts a novel subtype of serous ovarian cancer	90	ACTA2, ACTG2, ADAMTSL2, ADHFE1, ADM, AMHR2, ANGPTL4, BAIAP2L2, C7, CA12, CFD, CNN2, COL11A1, COL1A1, COL1A2, COL3A1, COL4A1, COL4A2, COL5A1, COL5A2, COL6A1, COL6A3, COL8A1, COLEC11, COMP, CRISPLD2, CTHRC1, CXCL1, CXCL12, DCN, DLK1, DUSP4, EDNRA, EGLN3, ESR2, FAP, FBLN1, FBLN2, FLNC, FN1, GATA4, GFPT2, GJB2, GMPR, GREB1, HLA-DQB2, IER3, ITGA5, KRT17, LEPREL2, LFNG, LMNA, LONRF2, LOX, LUM, MFAP5, M…
#18) Signature#18	22348002	Bentink S, Haibe-Kains B, Risch T, Fan JB, Hirsch MS, Holton K, Rubio R, April C, Chen J, Wickham-Garcia E, Liu J, Culhane A, Drapkin R, Quackenbush J, Matulonis UA.	2012	Angiogenic mRNA and microRNA gene expression signature predicts a novel subtype of serous ovarian cancer	93	ABCG4, ADD3, AK2, ALOX12B, AP2M1, AQP7, ARPC1A, ARPC2, BIRC6, BNIP3, BSG, CACYBP, CDH11, CNN3, COL4A5, COMMD3, COX5A, CPOX, DNAJB11, DPYSL2, DVL1, ECI2, EIF5B, ENPP5, EPB41L1, EWSR1, FAM19A3, FAM3C, FAM60A, FAM8A1, GFM1, GPR161, GRN, GTPBP4, H2AFZ, HCFC1, HSPBAP1, ITPK1, KIFC2, LAD1, MAF1, MAP1B, MAPKAPK2, MGAT4B, MORC4, NARS, NCOA1, NDUFA4, NDUFV1, NFKB2, NUP85, OPTN, PCBP2, PGBD5, PIH1D1, PILRB…
#19) Signature#19	22348002	Bentink S, Haibe-Kains B, Risch T, Fan JB, Hirsch MS, Holton K, Rubio R, April C, Chen J, Wickham-Garcia E, Liu J, Culhane A, Drapkin R, Quackenbush J, Matulonis UA.	2012	Angiogenic mRNA and microRNA gene expression signature predicts a novel subtype of serous ovarian cancer	94	ABCG1, ABCG4, AFTPH, ALG2, ALOX12B, AP3B2, AQP7, ATP9B, BIRC6, BSN, C19orf57, CACYBP, CCL21, CD1A, CDA, CITED1, CLDN2, CNN1, CNTF, CPLX3, CPOX, CST1, CST2, CTSH, CYGB, CYP2C19, DAO, FAM19A3, G6PC, GAB2, GDAP1L1, GFM1, GPR12, GPR161, GRN, HAND1, HLA-DOB, LAD1, LRFN2, LRP4, LYPD1, MAPKAPK2, MGAT4B, MMRN1, MOCS1, MPP2, NCOA1, NDUFA4, NDUFB9, NGRN, NOS1, NRP1, NUP85, PAQR6, PCBP2, PGBD5, PIGZ, PIH1D1…
#20) Signature#20	22348002	Bentink S, Haibe-Kains B, Risch T, Fan JB, Hirsch MS, Holton K, Rubio R, April C, Chen J, Wickham-Garcia E, Liu J, Culhane A, Drapkin R, Quackenbush J, Matulonis UA.	2012	Angiogenic mRNA and microRNA gene expression signature predicts a novel subtype of serous ovarian cancer	96	ABCA8, ABI3BP, AK3, AK4, AKAP12, ALDH1A1, AMHR2, BAMBI, BTG2, C7, CALD1, CAMK2N1, CCL21, CDH11, CDKN1A, CFH, CLIP3, CNN1, CNN2, COL16A1, COL1A2, COLEC11, CPED1, CTGF, CTNNAL1, CYGB, DCN, DDR2, DLK1, DUSP1, EDNRA, EFEMP1, EGR1, EPB41L3, ESR2, EZH2, FOS, FOSB, GATA4, GFPT2, GP1BB, GPX3, HBB, HEPH, HES6, HIST1H2AL, HSPB6, HTRA1, IGFBP4, IGFBP5, ITGA8, ITM2A, JAM3, JUN, KLF2, KNDC1, LAMC2, LAMP5, LEP…
#21) Signature#21	23536776	Rachidi SM, Qin T, Sun S, Zheng WJ, Li Z.	2013	Molecular profiling of multiple human cancers defines an inflammatory cancer-associated molecular pattern and uncovers KPNA2 as a uniform poor prognostic cancer marker	16	CCL28, GFRA1, GREM1, IL8, JAM2, LOX, MAL, MIF, MPZL2, PIGR, PTGER4, RSAD2, SERPINA5, TFF3, TNFAIP6, TNFSF4
#22) Signature#22	17009964	Lancaster JM, Dressman HK, Clarke JP, Sayer RA, Martino MA, Cragun JM, Henriott AH, Gray J, Sutphen R, Elahi A, Whitaker RS, West M, Marks JR, Nevins JR, Berchuck A.	2006	Identification of genes associated with ovarian cancer metastasis using microarray expression analysis	19	AIM2, ANGPT1, APOBEC2, CADPS, CDK5, ELAVL1, FHL2, GPR135, KIAA0146, LAMC2, MAGEA10, NR4A3, PARD6B, RFXAP, RPS6KB1, SLIT3, STAR, TBX1, ZNF140
#23) Signature#23	20181382	Cheng L, Lu W, Kulkarni B, Pejovic T, Yan X, Chiang JH, Hood L, Odunsi K, Lin B.	2010	Analysis of chemotherapy response programs in ovarian cancers by the next-generation sequencing technologies	966	AADAC, AAMP, ABAT, ABCB6, ABHD13, ACAT2, ACBD6, ACP1, ADAMTS1, ADCK5, ADH1B, ADH5, ADK, ADRA2A, AFAP1L2, AGPAT2, AGPAT3, AHNAK2, AIFM1, AK3, AK4, AKAP12, AKR1C3, ALDH1A3, ALDH3A2, ALDH3B2, ALDOC, ALPK2, ALS2CL, AMN1, AMOT, AMOTL2, ANKRD10, ANKRD13A, ANKZF1, ANXA3, ANXA4, ANXA8L2, AOX1, AP2A2, AP2B1, APBA3, AQP5, AQP9, AREG, ARHGEF1, ARHGEF5, ARHGEF7, ARID5B, ARL3, ARMCX1, ASNS, ASS1, ASXL2, ATAD3…
#24) Signature#24	17254359	Menendez L, Walker D, Matyunina LV, Dickerson EB, Bowen NJ, Polavarapu N, Benigno BB, McDonald JF.	2007	Identification of candidate methylation-responsive genes in ovarian cancer	89	ADNP, ANAPC13, AQP3, ARFGAP3, B2M, BLVRA, C11orf9, C3orf52, CAP1, CAV1, CCT4, CLN5, CNKSR3, CNOT1, CPVL, CRIM1, CST6, CXCL6, DDX47, DIRAS3, EFEMP1, EPB41L4B, FAM210B, FAM69A, FHL1, FSTL1, FUCA1, GALNT12, GATM, GEM, GLO1, GPRASP2, HELQ, HPS5, HSPA2, IER5, IKBKAP, ISOC1, ITGAV, KATNA1, KLF4, LEPROT, LGALS3, LHX2, LOC375295, MALSU1, MYL12B, MYLPF, NCOA4, NRBF2, NT5E, OAT, PODXL, PRDM4, PRKRA, PROCR,…
#25) Signature#25	22644307	Choi CH, Choi JJ, Park YA, Lee YY, Song SY, Sung CO, Song T, Kim MK, Kim TJ, Lee JW, Kim HJ, Bae DS, Kim BG.	2012	Identification of differentially expressed genes according to chemosensitivity in advanced ovarian serous adenocarcinomas: expression of GRIA2 predicts better survival	50	ANK2, AP3M2, AREG, ARMC3, C1orf186, C3, C5orf54, CCL18, CD36, CEACAM6, CHL1, CLDN1, CLDN16, CRISP3, CT45A2, CT45A4, CT45A5, CT45A6, EDNRB, EIF4A2, FBXO32, FCGBP, GPM6B, GPX3, GRIA2, HSDL2, IGF2BP3, IMPG2, ITGA3, ITGB4, KRT19, L1CAM, LIFR, LRRN4, MLLT3, MMP9, MPPED2, NRG4, NTS, PDZK1IP1, PLCD3, PMCHL2, RERG, SEMA3A, SLC40A1, SNORA4, SNORA65, SULT1C2, TKTL1, WNT7A
#26) Signature#26	23554906	Delfino KR, Rodriguez-Zas SL.	2013	Transcription factor-microRNA-target gene networks associated with ovarian cancer survival and recurrence	12	CLOCK, EGR1, EGR2, ESR2, ETS2, FOS, HDAC3, HOXA1, MYC, NR5A1, POU2F2, TGFB1
#27) Signature#27	23554906	Delfino KR, Rodriguez-Zas SL.	2013	Transcription factor-microRNA-target gene networks associated with ovarian cancer survival and recurrence	8	CTCF, EGR1, EGR2, FOS, MYOD1, SOX18, TBP, TGFB1
#28) Signature#28	16036111	Bernardini M, Lee CH, Beheshti B, Prasad M, Albert M, Marrano P, Begley H, Shaw P, Covens A, Murphy J, Rosen B, Minkin S, Squire JA, Macgregor PF.	2005	High-resolution mapping of genomic imbalance and identification of gene expression profiles associated with differential chemotherapy response in serous epithelial ovarian cancer	10	APOB, ETFB, GPX4, HMGB2, SGPL1, SH3BGRL3, SLC25A5, SNRPB, TUBB, YWHAQ
#29) Signature#29	16036111	Bernardini M, Lee CH, Beheshti B, Prasad M, Albert M, Marrano P, Begley H, Shaw P, Covens A, Murphy J, Rosen B, Minkin S, Squire JA, Macgregor PF.	2005	High-resolution mapping of genomic imbalance and identification of gene expression profiles associated with differential chemotherapy response in serous epithelial ovarian cancer	80	ACTA2, AHSG, ANXA5, APOB, ATF4, ATP5G3, ATP6V1B1, CALM2, CCT8, CD44, CFL1, CKS1B, CKS2, DDX5, DUSP1, EIF2S2, ELOVL5, EMX2OS, ENO1, ERCC1, ETFB, FN1, FTH1, FTL, GPX4, GSPT1, H2AFZ, HBA1, HBE1, HBG2, HBZ, HDGF, HMGB2, HMGN1, KIAA0101, KRCC1, KRT8, LGALS1, LOC283922, MDH2, MMP7, MT1B, MT1F, MT2A, NHP2L1, NME1, PBX1, PKM, PLAC4, PRDX1, PRDX6, RAN, RANBP1, RBP1, RPL10, RPL10A, RPL18A, RPS13, RPS16, RP…
#30) Signature#30	16144934	Jazaeri AA, Awtrey CS, Chandramouli GV, Chuang YE, Khan J, Sotiriou C, Aprelikova O, Yee CJ, Zorn KK, Birrer MJ, Barrett JC, Boyd J.	2005	Gene expression profiles associated with response to chemotherapy in epithelial ovarian cancers	53	AEBP1, AFTPH, ANKRD27, BCL2L11, C4A, CBX3, CHI3L2, COL6A1, CTSD, EFEMP2, EML4, ERBB3, FADS2, GATAD2A, GTPBP4, GUCY1B3, GYPC, HRASLS, ITPR2, KIAA0494, LELP1, MKRN1, MMP2, MSH2, NBL1, NCOA6, NEUROD2, PCF11, PMM1, PPFIA3, PRKCI, PROK1, PSME4, RARRES2, RBBP8, RBM12B, RHPN2, RPS15, RUVBL2, SEMA3A, SOS1, SOX12, SRI, STK38, TOP2A, TPR, TREML1, UBE4B, USP1, WBP4, ZDHHC9, ZNF148, ZNF71
#31) Signature#31	15788660	Hartmann LC, Lu KH, Linette GP, Cliby WA, Kalli KR, Gershenson D, Bast RC, Stec J, Iartchouk N, Smith DI, Ross JS, Hoersch S, Shridhar V, Lillie J, Kaufmann SH, Clark EA, Damokosh AI.	2005	Gene expression profiles predict early relapse in ovarian cancer after platinum-paclitaxel chemotherapy	10	BTN3A3, FARP1, HEXIM1, ID4, MSL1, PRKCH, PRPF31, PTPRS, SF3A3, ZNF200
#32) Signature#32	21317880	Espinosa I, Catasus L, Canet B, D'Angelo E, Muñoz J, Prat J.	2011	Gene expression analysis identifies two groups of ovarian high-grade serous carcinomas with different prognosis	16	AKT1, AKT2, BAD, CASP3, CCND1, CDH1, CDKN1A, FAS, GSK3B, NFKB1, PAK1, PTEN, PTK2, TP53, TWIST1, XIAP
#33) Signature#33	16421595	Le Page C, Ouellet V, Madore J, Ren F, Hudson TJ, Tonin PN, Provencher DM, Mes-Masson AM.	2006	Gene expression profiling of primary cultures of ovarian epithelial cells identifies novel molecular classifiers of ovarian cancer	15	ADORA2B, ATP1B1, ATXN2L, BST2, CELA3A, CSRP2, HOXB7, HOXB9, ITPR3, MAPRE2, MARCKS, MSLN, PLN, RAPGEF3, ST5
#34) Signature#34	23666744	Tan TZ, Miow QH, Huang RY, Wong MK, Ye J, Lau JA, Wu MC, Bin Abdul Hadi LH, Soong R, Choolani M, Davidson B, Nesland JM, Wang LZ, Matsumura N, Mandai M, Konishi I, Goh BC, Chang JT, Thiery JP, Mori S.	2013	Functional genomics identifies five distinct molecular subtypes with clinical relevance and pathways for growth control in epithelial ovarian cancer	931	AADAC, ABAT, ABCA8, ABP1, ACSL1, ACSL5, ACTA2, ACTG2, ADAM12, ADAM28, ADAMDEC1, ADAMTS1, ADAMTS5, ADH1B, ADM, AEBP1, AGR2, AHNAK2, AIM1, AKAP12, AKR1B10, AKR1C1, AKR1C2, AKR1C3, ALCAM, ALDH1A1, ALDH1A2, ALDH1A3, ALDH3B2, ALOX5, ALOX5AP, ALPP, AMIGO2, AMY1A, AMY1B, AMY1C, AMY2A, AMY2B, ANK2, ANO1, ANPEP, ANXA1, ANXA3, ANXA8, ANXA8L1, ANXA8L2, APOA1, APOBEC3B, APOC1, APOE, AQP3, AREG, ARHGAP29, ARL…
#35) Signature#35	23257362	Verhaak RG, Tamayo P, Yang JY, Hubbard D, Zhang H, Creighton CJ, Fereday S, Lawrence M, Carter SL, Mermel CH, Kostic AD, Etemadmoghadam D, Saksena G, Cibulskis K, Duraisamy S, Levanon K, Sougnez C, Tsherniak A, Gomez S, Onofrio R, Gabriel S, Chin L, Zhang N, Spellman PT, Zhang Y, Akbani R, Hoadley KA, Kahn A, Köbel M, Huntsman D, Soslow RA, Defazio A, Birrer MJ, Gray JW, Weinstein JN, Bowtell DD,…	2013	Prognostically relevant gene signatures of high-grade serous ovarian carcinoma	92	AADAC, ADIPOR2, AKAP12, ALDH5A1, ANXA4, B4GALT5, BLCAP, CD38, CH25H, CHIT1, CITED2, CRYAB, CST6, CTNNBL1, CUTA, CXCL13, DAP, DLGAP4, DNAJB5, ECH1, EIF3K, ETS1, EXOC6B, FAM8A1, FBXL18, FJX1, FZD5, GAD1, GALNT10, GJB1, GMPR, GPM6B, GTF2F2, HLA-DOB, HOXA5, HSPA1L, HSPB7, IRF2BP1, KIAA1033, LIPC, LRIG1, LUC7L2, MARCH6, MARK4, MCM3, MMP12, MRPS12, NEBL, NFKBIB, NOTCH4, NSG1, OPA3, PAGR1, PAK4, PARD6B,…
#36) Signature#36	15931389	Glinsky GV, Berezovska O, Glinskii AB.	2005	Microarray analysis identifies a death-from-cancer signature predicting therapy failure in patients with multiple types of cancer	10	ANK3, BUB1, CCNB1, CES1, FGFR2, GBX2, HCFC1, MKI67, RNF2, USP22
#37) Signature#37	15558012	Meinhold-Heerlein I, Bauerschlag D, Hilpert F, Dimitrov P, Sapinoso LM, Orlowska-Volk M, Bauknecht T, Park TW, Jonat W, Jacobsen A, Sehouli J, Luttges J, Krajewski M, Krajewski S, Reed JC, Arnold N, Hampton GM.	2005	Molecular and prognostic distinction between serous ovarian carcinomas of varying grade and malignant potential	56	ADRM1, BIRC5, CCNA2, CCNB1, CCT6A, CDC20, CDC6, CDKN3, CEBPG, CENPA, CKS2, COL1A2, CXCL9, DPM1, EZH2, FOXM1, GARS, GAS6, GCLC, GGH, H2AFX, H2AFZ, HMGB2, IFI30, ILF2, KIAA0101, KIF14, KIF2C, KPNA2, MAD2L1, MCM2, MCM3, MCM6, MELK, MYBL2, NDUFB8, NME1, NUDT1, PCNA, POLR2K, PRDX4, PSMB7, PSMD2, RAD21, RFC4, RPA3, SEC61B, SLC16A1, SLC7A5, SSBP1, TAP1, TMSB10, TOP2A, TUBB, TUBB4A, UBE2C
#38) Signature#38	15940270	Ouellet V, Provencher DM, Maugard CM, Le Page C, Ren F, Lussier C, Novak J, Ge B, Hudson TJ, Tonin PN, Mes-Masson AM.	2005	Discrimination between serous low malignant potential and invasive epithelial ovarian tumors using molecular profiling	106	ACP1, ADAR, ARF4, ATP13A3, ATP1B3, ATP5C1, ATP5F1, B2M, BTG3, CAPG, CBX1, CCNE1, CD47, CD9, CDKN3, CFI, CIRBP, CKS2, COPB2, COPS5, COX6A1, COX7B, CSE1L, CSNK2B, CSTB, CTNNA1, CYCS, DCN, DDX39A, DDX5, DPM1, EPRS, FEN1, FH, GAMT, GLO1, GNA11, GNAS, GPI, H2AFZ, HERPUD1, IARS, IFI30, IFI44, IFIT1, ITGB3, KDELR2, KHSRP, LDHA, LGALS8, LRPPRC, MAL, MAP2K1, MAPRE1, MDH1, MEST, MRPL3, NASP, NDUFS1, NDUFV2…
#39) Signature#39	15161682	Lu KH, Patterson AP, Wang L, Marquez RT, Atkinson EN, Baggerly KA, Ramoth LR, Rosen DG, Liu J, Hellstrom I, Smith D, Hartmann L, Fishman D, Berchuck A, Schmandt R, Whitaker R, Gershenson DM, Mills GB, Bast RC Jr.	2004	Selection of potential markers for epithelial ovarian cancer with gene expression arrays and recursive descent partition analysis	1	CLDN3
#40) Signature#40	15161682	Lu KH, Patterson AP, Wang L, Marquez RT, Atkinson EN, Baggerly KA, Ramoth LR, Rosen DG, Liu J, Hellstrom I, Smith D, Hartmann L, Fishman D, Berchuck A, Schmandt R, Whitaker R, Gershenson DM, Mills GB, Bast RC Jr.	2004	Selection of potential markers for epithelial ovarian cancer with gene expression arrays and recursive descent partition analysis	3	CLDN3, MUC1, MUC16
#41) Signature#41	15377994	De Cecco L, Marchionni L, Gariboldi M, Reid JF, Lagonigro MS, Caramuta S, Ferrario C, Bussani E, Mezzanzanica D, Turatti F, Delia D, Daidone MG, Oggionni M, Bertuletti N, Ditto A, Raspagliesi F, Pilotti S, Pierotti MA, Canevari S, Schneider C.	2004	Gene expression profiling of advanced ovarian cancer: characterization of a molecular signature involving fibroblast growth factor 2	71	ADH1B, AEBP1, AKAP12, ARHGAP8, ART4, BCAM, BCL2, BGN, CDH11, CIITA, COL3A1, COL5A1, COL6A3, COL9A3, CXCL2, CYP2C9, DAP, DARC, EDNRA, FAP, FAS, FBLN2, FCGR3A, FCGRT, FGF2, FGFR4, FKBP2, FMO5, FMOD, FN1, GABPA, GABPB2, GATA1, GEM, GJB2, GLRX, GM2A, GMPR, GSTM3, HDHD1, IGFBP3, IL26, ISLR, KHK, LCK, LOXL1, LSS, LTBP2, LUM, MAP2K4, MAP4K2, MGAT3, MPV17, MSN, NAB2, NBL1, NDUFS1, NLK, NMT1, ORC2, PDIA4,…
#42) Signature#42	12183431	Schwartz DR, Kardia SL, Shedden KA, Kuick R, Michailidis G, Taylor JM, Misek DE, Wu R, Zhai Y, Darrah DM, Reed H, Ellenson LH, Giordano TJ, Fearon ER, Hanash SM, Cho KR.	2002	Gene expression in ovarian cancer reflects both morphology and biological behavior, distinguishing clear cell from other poor-prognosis ovarian carcinomas	59	ANXA4, CDA, COL4A1, COL4A2, COMP, CPM, CRYAB, CRYM, CST6, CYP1B1, DEFB1, EEF1A2, ERBB2, FGFR3, FXYD2, GGT1, GLRX, GPC3, GPX3, HCLS1, HGD, HMOX1, HSPA2, IGFBP1, IGFBP3, IL6, ITM2B, KDELR3, LAMB1, LAMC1, LBP, MAL, MCAM, MITF, MYOC, NDRG1, NID2, NNMT, NR1H4, ORM1, PCCA, PDXK, PLS3, PNP, PRRX2, PTHLH, PTPRM, PVR, RBP4, SLC6A12, SLPI, SOD2, SPP1, STC1, TCN2, TFPI2, TIMP2, TOB1, WARS
#43) Signature#43	15897565	Berchuck A, Iversen ES, Lancaster JM, Pittman J, Luo J, Lee P, Murphy S, Dressman HK, Febbo PG, West M, Nevins JR, Marks JR.	2005	Patterns of gene expression that characterize long-term survival in advanced stage serous ovarian cancers	20	ABCD3, CSTF3, EED, EXPH5, GTF2H1, HNMT, HSPB2, LYPLA1, MAL, NUDT4, PKP4, PLOD2, PRKAR1B, SERP1, SRD5A1, SSR1, TSPAN13, VAPB, WFS1, YY1
#44) Signature#44	16996261	Partheen K, Levan K, Osterberg L, Horvath G.	2006	Expression analysis of stage III serous ovarian adenocarcinoma distinguishes a sub-group of survivors	59	ALPL, ALS2, BCL2L11, C16orf45, C6orf106, CALR, CAPG, CAPS, CDH3, CENPF, CLU, CST3, DDX59, DHCR7, DNAJB11, DUX4, EGR1, EPB41L4A-AS1, FADS2, FMNL3, GCDH, HIST1H2AJ, HIST1H2AM, HIST1H2BM, ITGB3, ITGB4, JUND, KLHDC3, KLHL24, MAFB, MFAP2, MUC5B, MUM1, NDUFB9, PEPD, PLD3, PLK2, PRAME, PSD, PSMA7, PSMC4, PTGS1, RALA, SATB2, SCARA3, SCYL2, SEMA3B, SERPING1, SLC1A1, SLC2A4RG, SLC7A2, SNRPB, SORL1, SPINT2,…
#45) Signature#45	21858809	Fekete T, Rásó E, Pete I, Tegze B, Liko I, Munkácsy G, Sipos N, Rigó J Jr, Györffy B.	2011	Meta-analysis of gene expression profiles associated with histological classification and survival in 829 ovarian cancer samples	8	GAS1, LYPD1, MSLN, MUC16, NPR1, SPON1, TSPAN8, WT1
#46) Signature#46	21858809	Fekete T, Rásó E, Pete I, Tegze B, Liko I, Munkácsy G, Sipos N, Rigó J Jr, Györffy B.	2011	Meta-analysis of gene expression profiles associated with histological classification and survival in 829 ovarian cancer samples	8	ARHGAP29, GAS1, GAS6, IGF2BP2, MLPH, MSLN, SCGB2A1, WT1
#47) Signature#47	21858809	Fekete T, Rásó E, Pete I, Tegze B, Liko I, Munkácsy G, Sipos N, Rigó J Jr, Györffy B.	2011	Meta-analysis of gene expression profiles associated with histological classification and survival in 829 ovarian cancer samples	8	CLIC5, CXADR, FXYD2, MEIS1, PBX1, SLC3A1, TCF7L2, WT1
#48) Signature#48	21858809	Fekete T, Rásó E, Pete I, Tegze B, Liko I, Munkácsy G, Sipos N, Rigó J Jr, Györffy B.	2011	Meta-analysis of gene expression profiles associated with histological classification and survival in 829 ovarian cancer samples	7	CEACAM6, CHI3L1, EMX2, PAX8, SPINK1, TFF1, TFF3
#49) Signature#49	21858809	Fekete T, Rásó E, Pete I, Tegze B, Liko I, Munkácsy G, Sipos N, Rigó J Jr, Györffy B.	2011	Meta-analysis of gene expression profiles associated with histological classification and survival in 829 ovarian cancer samples	14	ARMCX1, CTNNAL1, DOPEY2, FANCL, GIPC1, HDGFRP3, HSDL2, LYPLA2, MYO9B, MYRIP, PHF1, PRPS2, REST, ZYX
#50) Signature#50	21858809	Fekete T, Rásó E, Pete I, Tegze B, Liko I, Munkácsy G, Sipos N, Rigó J Jr, Györffy B.	2011	Meta-analysis of gene expression profiles associated with histological classification and survival in 829 ovarian cancer samples	3	ESR2, PGR, TSPAN8
#51) Signature#51	21858809	Fekete T, Rásó E, Pete I, Tegze B, Liko I, Munkácsy G, Sipos N, Rigó J Jr, Györffy B.	2011	Meta-analysis of gene expression profiles associated with histological classification and survival in 829 ovarian cancer samples	2	MAPT, SNCG
#52) Signature#52	18593951	Bonome T, Levine DA, Shih J, Randonovich M, Pise-Masison CA, Bogomolniy F, Ozbun L, Brady J, Barrett JC, Boyd J, Birrer MJ.	2008	A gene signature predicting for survival in suboptimally debulked patients with ovarian cancer	45	ABCA1, ARHGAP6, ASPSCR1, BOP1, C10orf2, CERK, CLN6, DNASE2, EFEMP1, EHMT2, FAT4, FCHO1, GLT25D1, GRK6, GULP1, HDHD3, HERC1, HIST1H2BB, IGFBP5, ITM2B, KCNAB1, KL, KRT8, LEPR, LIMCH1, MTAP, PAOX, PDE8A, PEX3, PIGB, PPAN, PRKD3, PSD3, RB1CC1, RECK, REV3L, RNF121, RUNX1T1, SEC63, SIRT1, SS18, TAX1BP1, TSPAN7, UBL3, ZBTB16
#53) Signature#53	20103664	Goode EL, Maurer MJ, Sellers TA, Phelan CM, Kalli KR, Fridley BL, Vierkant RA, Armasu SM, White KL, Keeney GL, Cliby WA, Rider DN, Kelemen LE, Jones MB, Peethambaram PP, Lancaster JM, Olson JE, Schildkraut JM, Cunningham JM, Hartmann LC.	2010	Inherited determinants of ovarian cancer survival	18	EIF2B5, ELAVL1, HIF1A, KDR, MMP1, MMP2, MMP26, MMP3, MMP9, NOS3, PDGFD, PDGFRA, TIMP1, TIMP2, TIMP3, VEGFA, VEGFC, VHL
#54) Signature#54	20103664	Goode EL, Maurer MJ, Sellers TA, Phelan CM, Kalli KR, Fridley BL, Vierkant RA, Armasu SM, White KL, Keeney GL, Cliby WA, Rider DN, Kelemen LE, Jones MB, Peethambaram PP, Lancaster JM, Olson JE, Schildkraut JM, Cunningham JM, Hartmann LC.	2010	Inherited determinants of ovarian cancer survival	24	ALOX12, ALOX15, ALOX5, CCL11, CCL2, CCL3, CCR3, CRP, CXCL16, IL10, IL15RA, IL18, IL1A, IL1B, IL1RN, IL4R, IL6, IL6R, IL7R, IL9, PTGS1, PTGS2, TLR2, TNF
#55) Signature#55	21118967	Liang D, Meyer L, Chang DW, Lin J, Pu X, Ye Y, Gu J, Wu X, Lu K.	2010	Genetic variants in MicroRNA biosynthesis pathways and binding sites modify ovarian cancer risk, survival, and treatment response	14	DDX20, DGCR8, GEMIN4, GHRHR, KRAS, NFKBIB, PDGFC, POLH, RPS6KA3, SNAI1, SSTR1, TLR4, UGT2A3, WNT11
#56) Signature#56	21118967	Liang D, Meyer L, Chang DW, Lin J, Pu X, Ye Y, Gu J, Wu X, Lu K.	2010	Genetic variants in MicroRNA biosynthesis pathways and binding sites modify ovarian cancer risk, survival, and treatment response	16	ALDH5A1, ATP6V1C1, ENDOV, FGF5, FZD4, KRAS, MARCH9, MDM4, PDGFC, RNF175, RRM2B, SIRT3, SMAD3, SPP1, TLR4, TNFRSF10D
#57) Signature#57	22073136	Mankoo PK, Shen R, Schultz N, Levine DA, Sander C.	2011	Time to recurrence and survival in serous ovarian tumors predicted from integrated genomic profiles	150	A4GALT, ABCB7, ABHD8, AFF1, AKAP10, ALOX12, ANKRA2, ARHGEF2, ART4, ASGR2, ATP5G3, BRCA2, BTK, CA2, CAMK1G, CAMKK2, CCL18, CCR10, CD151, CD244, CD79A, CDCA3, CEACAM3, CHIT1, CHPT1, CILP, CITED2, CLCC1, CLDN4, CSNK1E, CUL1, DAZAP1, DCUN1D4, DDX56, DGCR2, DHRS7B, DHX29, DPYSL4, DSC3, DVL1, ECEL1, EIF5B, EPHB3, ESRRG, ETNK2, FANCA, GNE, GNG12, GPR157, GPR88, GPS2, GYPB, H1F0, HMOX2, HOXA4, ID4, IGFAL…
#58) Signature#58	22073136	Mankoo PK, Shen R, Schultz N, Levine DA, Sander C.	2011	Time to recurrence and survival in serous ovarian tumors predicted from integrated genomic profiles	170	ABCG4, ACP2, ADAM29, ALDH1A3, ALOX12, AMPD2, ANXA10, AR, ARHGEF2, ARHGEF7, ART4, ASB7, ATP5J2, B3GALT2, B3GALT4, BACE1, CACNA1C, CASP2, CBX1, CCR7, CD200, CDSN, CELSR1, CH25H, CLDN6, CSNK1G1, CYBRD1, CYP2A6, CYP3A5, DAB2, DAP, DAZL, DBF4B, DCUN1D2, DDAH2, DDO, DENND1C, DHRS3, DPEP3, DRD3, EFNA5, EHHADH, EMX2, EPS8L1, ETS1, F13A1, FBXL18, FLNA, FOXG1, FRK, GADD45GIP1, GALNT10, GFPT1, GNAS, GNE, GP…
#59) Signature#59	22241791	Yoshihara K, Tsunoda T, Shigemizu D, Fujiwara H, Hatae M, Fujiwara H, Masuzaki H, Katabuchi H, Kawakami Y, Okamoto A, Nogawa T, Matsumura N, Udagawa Y, Saito T, Itamochi H, Takano M, Miyagi E, Sudo T, Ushijima K, Iwase H, Seki H, Terao Y, Enomoto T, Mikami M, Akazawa K, Tsuda H, Moriya T, Tajima A, Inoue I, Tanaka K; Japanese Serous Ovarian Cancer Study Group.	2012	High-risk ovarian cancer based on 126-gene expression signature is uniquely characterized by downregulation of antigen presentation pathway	126	AIMP2, ALOX5AP, ANKZF1, ANXA1, APOL1, ARMCX2, ASCC2, ATP5E, ATP5J, B4GALT5, BABAM1, BCL2A1, BIN1, CCL2, CCL5, CD209, CD38, CD8A, CDC14B, CDK7, CHD8, CLDN7, CNDP2, COL13A1, COX17, COX6A1, CTSH, CXCL2, CXCL9, CXCR7, DAD1, DNAJB1, DSTN, EFHA1, EIF2B1, EIF3K, FAM127B, FCER1G, FGL2, FKBP1B, FNDC3A, G6PD, GLRX3, GPHN, GRSF1, GSTM3, GTF3A, HADHA, HDAC1, HK2, HLA-DPB1, ID4, IGSF6, IL1B, IRF1, ITGAL, KANK…
#60) Signature#60	22492981	Gillet JP, Calcagno AM, Varma S, Davidson B, Bunkholt Elstrand M, Ganapathi R, Kamat AA, Sood AK, Ambudkar SV, Seiden MV, Rueda BR, Gottesman MM.	2012	Multidrug resistance-linked gene signature predicts overall survival of patients with primary ovarian serous carcinoma	11	APC, BAG3, BNIP3, EGFR, FASLG, GPX3, ITGAE, MAPK3, MMP9, S100A10, TAP1
#61) Signature#61	20300634	Yoshihara K, Tajima A, Yahata T, Kodama S, Fujiwara H, Suzuki M, Onishi Y, Hatae M, Sueyoshi K, Fujiwara H, Kudo Y, Kotera K, Masuzaki H, Tashiro H, Katabuchi H, Inoue I, Tanaka K.	2010	Gene expression profile for predicting survival in advanced-stage serous ovarian cancer across two independent datasets	87	ADK, AGR2, AQP10, ARAP1, ARFGEF2, AUP1, B4GALT5, BCL2L12, C11orf16, C17orf53, C4BPA, CCDC19, CCDC9, CCL13, CD70, CD97, CIB2, CLDN10, CSE1L, DERL1, DIAPH3, DLG3, DNAH2, DNAH7, DUSP4, E2F2, EHD1, EVA1A, FAM135A, FAM217B, FILIP1, FOXA2, FOXJ1, GART, GPIHBP1, HK2, HLA-DMB, IKZF4, IL23A, KDELR1, KIAA1009, LY6K, MAK, MAP6D1, MARK4, MBOAT7, MMP1, MYL9, NUDT22, NXPH4, OBSL1, PCNX, PDSS1, PLA2G4A, PLCE1, …
#62) Signature#62	15505275	Spentzos D, Levine DA, Ramoni MF, Joseph M, Gu X, Boyd J, Libermann TA, Cannistra SA.	2004	Gene expression signature with independent prognostic significance in epithelial ovarian cancer	102	ACAA2, ACTA2, AGPAT2, ALDH3B2, ANXA5, ARL6IP1, ASMTL, BACH1, C6, CAV1, CELSR2, CFDP1, CIRBP, CNOT4, COL16A1, COL3A1, COL6A2, COX7A2, CTGF, CXCL12, CYP2J2, DDR2, DDX11, DEFB1, DTNB, E2F2, EBAG9, EEF1A1, EEF2, EIF1, EIF3F, EIF4G2, EMP3, ERBB3, FERMT2, FMOD, FN1, GGT1, GPD2, HEG1, HES2, ITGB5, KIAA0753, KIAA0922, KLK7, LIFR, LY75, MFAP4, MLLT11, MPZL2, MTFR1, MYB, MYBL1, MYRIP, NAP1L3, NFE2, NPR3, P…
#63) Signature#63	16204010	Spentzos D, Levine DA, Kolia S, Otu H, Boyd J, Libermann TA, Cannistra SA.	2005	Unique gene expression profile based on pathologic response in epithelial ovarian cancer	56	ADRA2A, ALMS1, APBA3, ARID3A, ATXN2, BAI3, BAX, BCR, C4orf6, CCL1, CEBPA, CFTR, CTBP1, EPHB2, EPHB3, FABP3, GBP1, GM2A, GRM1, GTF2E2, GTF2IRD2, GUCY1A2, HEXA, ICAM2, IDS, IFIT1, IFNAR2, IL18RAP, ITGB4, LAT, LOX, MAD1L1, MKNK1, MRPL33, NFAT5, NFIB, NPPA, OSBPL8, PDE4DIP, PRDM2, PRPF4B, RASSF1, RB1, RGS12, RGS4, RGS6, S100A2, SF3B1, SKIL, SNTB2, SPAG9, TBX5, THBS1, UBE2L3, UTY, ZBTB17
#64) Signature#64	20547991	Konstantinopoulos PA, Spentzos D, Karlan BY, Taniguchi T, Fountzilas E, Francoeur N, Levine DA, Cannistra SA.	2010	Gene expression profile of BRCAness that correlates with responsiveness to chemotherapy and with outcome in patients with epithelial ovarian cancer	58	ALPP, APEX1, BST2, CCDC93, CCL4, CD1D, CYR61, DAD1, ECHS1, ENG, GBP1, GFI1, GGH, GNAI3, GUCY1B3, HDAC1, HLA-A, HLA-B, HMGN2, IDUA, LDHA, LGMN, MADCAM1, MGST2, MGST3, MMP7, MTAP, NMI, PCTP, PDIA4, PMS1, POSTN, PPP1CC, PRAME, PSTPIP1, RAD21, RAN, RCN2, RGS1, ROS1, SAT1, SEH1L, SEMA3F, SERPINF2, SH3BGRL, SKP1, SMC1A, SNCA, SPARC, SRGN, TM9SF1, TNF, UNC119B, USP9X, VEGFA, VTN, WAS, WFDC2
