# Supplementary material for: Multiple signatures of a disease in potential biomarker space: Getting the signatures consensus and identification of novel biomarkers
Source: BMC Genomics. 2015 Jun 11;16(Suppl 7):S2. doi: 10.1186/1471-2164-16-S7-S2 (PMC4474413; doi:10.1186/1471-2164-16-S7-S2)
Supplement: Additional file 3 — Analysis of occurrence events for genes in the ovarian cancer gene signature set. Expected and actual frequency of co-occurrences of 36 genes in the ovarian cancer signature with other 60 gene signatures. All signatures are ovarian cancer-related. [file 1471-2164-16-S7-S2-S3.xlsx]

## Sheet: Supplementary Table 3
Supplementary Table 3: Analysis of gene occurrence events for genes in the ovarian cancer gene signature set
Expected and actual frequency of co-occurrences of 36 genes in the ovarian cancer signature with other 60 gene signatures. All signatures are ovarian cancer-related.
#Number of signatures with gene	Expected Percentage (100 simulations)	Expected Percentage (1000 simulations)	Expected Percentage (10000 simulations)	Actual Percentage	Enrichment (actual/expected from 100 simulations)	Number of genes from our signature	Genes from our signature
0	80.8889	81.1639	81.3692	52.7778	0.652473	19	ARPC1B, CCT2, CD93, CDK4, DNMT1, FGFR1, FZD1, HGF, MIS12, NCAPD2, NCAPG2, NCAPH, PIK3R1, PLAUR, POLA2, POLR2D, POLR2J, TGFBR2, VCL
1	17.1389	17.1806	16.9686	13.8889	0.810373	5	CBX3, CHEK1, LAMA4, MMP13, TCP1
2	1.88889	1.55833	1.56556	19.4444	10.2941	7	CALD1, CAV2, CD44, CDC6, CFD, GNG12, MCM2
3	0.0833333	0.0944444	0.0919444	5.55556	66.6667	2	CCL2, PDGFRA
4	0	0.00277778	0.00416667	2.77778	Not applicable	1	TUBB
5	0	0	0.000555556	2.77778	Not applicable	1	EDNRA
6	0	0	0	2.77778	Not applicable	1	COL3A1
