# Supplementary material for: Multiple signatures of a disease in potential biomarker space: Getting the signatures consensus and identification of novel biomarkers
Source: BMC Genomics. 2015 Jun 11;16(Suppl 7):S2. doi: 10.1186/1471-2164-16-S7-S2 (PMC4474413; doi:10.1186/1471-2164-16-S7-S2)
Supplement: Additional file 2 — Gene sets compiled from published studies of breast cancer. [file 1471-2164-16-S7-S2-S2.xlsx]

## Sheet: Supplementary Table 2
Supplementary Table 2: Gene sets compiled from published studies of breast cancer
SIGNATURE ID	PUBLICATION PMID	PUBLICATION AUTHORS	PUBLICATION YEAR	PUBLICATION TITLE	NUMBER OF GENES	OFFICIAL GENE SYMBOLS
#1) Creighton et al., 2012	21750966	Creighton CJ, Sada YH, Zhang Y, Tsimelzon A, Wong H, Dave B, Landis MD, Bear HD, Rodriguez A, Chang JC.	2012	A gene transcription signature of obesity in breast cancer	683	AASS, ABL1, ACOX1, ACSL3, ACTR2, ADAMTS2, ADI1, ADRA1A, AGAP1, AGBL3, AGFG2, AHCYL1, AKAP11, AKAP8L, AKAP9, AKIP1, ALB, ALG13, ALMS1, ANKHD1, ANKHD1-EIF4EBP3, ANKRD12, ANKS1A, ANP32A, ANTXR1, AP1AR, APAF1, APOC3, APOLD1, APOM, APP, APPBP2, APPL2, AQR, ARGLU1, ARHGAP12, ARHGAP5, ARHGDIG, ARHGEF12, ARHGEF7, ARID1A, ARID4B, ARMCX5, ASNSD1, ASXL1, ATAD2B, ATF2, ATG12, ATG13, ATG14, ATMIN, ATP2A2, ATP…
#2) Creighton et al., 2008	18757322	Creighton CJ, Casa A, Lazard Z, Huang S, Tsimelzon A, Hilsenbeck SG, Osborne CK, Lee AV.	2008	Insulin-like growth factor-I activates gene transcription programs strongly associated with poor breast cancer prognosis	925	AARS, ABCD4, ABCF2, ACAA2, ACADSB, ACAT1, ACAT2, ACLY, ACOT7, ACSS3, ACTN1, ACTN4, ADAM2, ADAP1, ADARB1, ADCK3, ADCY1, ADD3, ADRBK1, ADRM1, AEN, AGPAT3, AKAP9, ALDH3A2, ALDH6A1, ALDH7A1, ALDOA, AMD1, ANG, ANK3, ANKRA2, ANKRD10, AP2S1, APAF1, APBB2, APEH, APEX1, APPBP2, APPL2, AQP3, AREG, ARHGAP32, ARID4A, ARID5B, ARIH2, ARMCX1, ARPC1B, ARPC5L, ASF1B, ASMTL, ASNS, ASPH, ATAD2B, ATAD3A, ATG14, ATG4…
#3) Li et al., 2009	18278552	Li LF, Xu XJ, Zhao Y, Liu ZB, Shen ZZ, Jin WR, Shao ZM	2009	Integrated gene expression profile predicts prognosis of breast cancer patients	13	BAG1, CXCR4, ESR1, GSTM3, HIST1H4H, IL18, MELK, MMP9, PCNA, SCUBE2, SERF1A, SPARC, VCAM1
#4) Yu et al., 2008	18231641	Yu J, Yu J, Cordero KE, Johnson MD, Ghosh D, Rae JM, Chinnaiyan AM, Lippman ME.	2008	A transcriptional fingerprint of estrogen in human breast cancer predicts patient survival	62	ADCY9, ADD1, AURKA, BIRC5, BUB1B, CD44, CDC20, CDCA3, CDCA8, CDK2, CDK5RAP2, CENPA, EIF3B, ELOVL2, ESPL1, EXOSC5, FANCG, FICD, HEMK1, HJURP, HSPH1, IFT140, ITPR1, KEAP1, KIF14, KIF2C, KLF4, LITAF, MAGED4, MCM2, MICAL2, MKI67, MRPL24, MTF1, MYBL1, MYBL2, NCAPG, NCAPH, NEIL3, NXF1, PFDN2, PFKFB3, PGR, POLA2, PRC1, PTGER3, PUS7, PYCR1, RPS6KA5, RRM2, RRP12, SERBP1, SGK3, SHMT2, SLC19A1, SLC39A4, SPA…
#5) Finak et al., 2006	18438415	Finak G, Bertos N, Pepin F, Sadekova S, Souleimanova M, Zhao H, Chen H, Omeroglu G, Meterissian S, Omeroglu A, Hallett M, Park M.	2008	Stromal gene expression predicts clinical outcome in breast cancer.	22	ADM, ADRA2A, CD247, CD48, CD52, CD8A, CXCL14, F2RL2, FRZB, GIMAP5, GZMA, HOXA10, HRASLS, ITGBL1, LCP1, OGN, PLEK, RAI2, RUNX3, SLC40A1, SPP1, VGLL1
#6) Takahashi et al., 2008	18271932	Takahashi S, Moriya T, Ishida T, Shibata H, Sasano H, Ohuchi N, Ishioka C.	2008	Prediction of breast cancer prognosis by gene expression profile of TP53 status.	30	ASPM, BCL11A, BIRC5, C3orf18, CCNB2, CDCA8, CENPE, CENPF, CEP55, FAM63A, FANCI, HEXIM1, KIF23, KIF2C, LIN9, MAPRE1, MKNK2, MUTYH, PKMYT1, PLK1, PRC1, PTP4A2, PTTG1, RILPL2, RPS27L, STMN1, SULF2, TMEM25, UBE2C, UBE2T
#7) Bergamaschi et al., 2008	18044827	Bergamaschi A, Tagliabue E, Sørlie T, Naume B, Triulzi T, Orlandi R, Russnes HG, Nesland JM, Tammi R, Auvinen P, Kosma VM, Ménard S, Børresen-Dale AL.	2008	Extracellular matrix signature identifies breast cancer subgroups with different clinical outcome	267	ADAM10, ADAM11, ADAM12, ADAM15, ADAM17, ADAM19, ADAM2, ADAM20, ADAM22, ADAM23, ADAM28, ADAM29, ADAM33, ADAM7, ADAM8, ADAM9, ADAMDEC1, ADAMTS1, ADAMTS10, ADAMTS12, ADAMTS14, ADAMTS15, ADAMTS18, ADAMTS19, ADAMTS2, ADAMTS20, ADAMTS3, ADAMTS4, ADAMTS5, ADAMTS7, ADAMTS8, ADAMTSL1, ADAMTSL2, ADAMTSL3, ADAMTSL4, ADAMTSL5, ADRM1, APAF1, APP, BST1, BST2, CD44, CD47, CEACAM1, CEACAM6, CEACAM7, CEACAM8, CEL…
#8) Chanrion et al., 2008	18347175	Chanrion M, Negre V, Fontaine H, Salvetat N, Bibeau F, Mac Grogan G, Mauriac L, Katsaros D, Molina F, Theillet C, Darbon JM.	2008	A gene expression signature that can predict the recurrence of tamoxifen-treated primary breast cancer	35	AASDHPPT, ARV1, ASF1B, ASPM, AUTS2, BTG2, CACNB3, CCNB2, CREBL2, CRIM1, FCGBP, FMO5, ITGB4, ITGBL1, KIAA0226, KIF13B, LY75, LZTFL1, MARS, MGAT1, MMP1, NUDT2, OTUD7B, PCM1, PER3, PKIB, PNRC2, PRC1, RRM2, SH3D19, STC2, TK1, TPX2, UBE2C, UBE4A
#9) Lauss et al., 2008	17899371	Lauss M, Kriegner A, Vierlinger K, Visne I, Yildiz A, Dilaveroglu E, Noehammer C.	2008	Consensus genes of the literature to predict breast cancer recurrence	346	ABCD3, ABLIM1, ACADSB, ACSS2, ACTB, ADAMTS1, ADCY3, ADM, AGFG1, ALDH4A1, AP2A2, AP2B1, APOD, APP, ARF1, ARPC4, ASPM, ATAD2, AURKA, AURKB, BAZ1B, BBC3, BCL2, BCL6, BDH2, BIRC5, BLM, BRCA1, BTG2, BUB1, C10orf116, C14orf132, C1S, C1orf198, C7orf63, CAD, CCL18, CCNA2, CCNB1, CCNB2, CCNC, CCND1, CCNE1, CCNE2, CCT4, CCT5, CCT6A, CCT7, CD24, CD44, CDC20, CDC25A, CDC25B, CDC42BPA, CDC6, CDCA3, CDCA8, CDH…
#10) Loi et al., 2008	18498629	Loi S, Haibe-Kains B, Desmedt C, Wirapati P, Lallemand F, Tutt AM, Gillet C, Ellis P, Ryder K, Reid JF, Daidone MG, Pierotti MA, Berns EM, Jansen MP, Foekens JA, Delorenzi M, Bontempi G, Piccart MJ, Sotiriou C.	2008	Predicting prognosis using molecular profiling in estrogen receptor-positive breast cancer treated with tamoxifen	174	ABCA8, ABI3BP, ADRA2A, AKAP12, ANGPTL1, ANK2, ANLN, ASPM, ATAD2, AURKA, AURKB, BIRC5, BRIP1, BUB1, BUB1B, C3, CASC5, CCNA2, CCNB1, CCNB2, CCNE2, CDC20, CDC7, CDCA3, CDCA5, CDH5, CDKN3, CENPA, CENPF, CENPK, CENPM, CEP55, CHRDL1, CKS2, CNRIP1, COL14A1, COL16A1, COQ6, CSE1L, CYBRD1, DARC, DBF4, DEPDC1, DEPDC1B, DLC1, DLGAP5, DOCK8, DSCC1, DTL, DUSP1, E2F3, E2F7, EBF1, ECM2, ECT2, EGR1, ELK3, ELTD1, …
#11) Boersma et al., 2008	17999412	Boersma BJ, Reimers M, Yi M, Ludwig JA, Luke BT, Stephens RM, Yfantis HG, Lee DH, Weinstein JN, Ambs S.	2008	A stromal gene signature associated with inflammatory breast cancer	22	AGL, C6orf211, CAMK2N1, CREBL2, DHX29, DUSP2, GALC, GALNT1, ITGBL1, LAMC2, LGALS8, LUM, PGRMC2, RAB2A, SEL1L, SLC2A10, SPOCK1, STS, TSPYL1, TTC3, UBE2J1, UBQLN2
#12) Teschendorff et al., 2006	17076897	Teschendorff AE, Naderi A, Barbosa-Morais NL, Pinder SE, Ellis IO, Aparicio S, Brenton JD, Caldas C.	2006	A consensus prognostic gene expression classifier for ER positive breast cancer	40	ABCC5, ATAD2, BIRC5, BUB1B, CCNE2, CDCA8, CDKN3, CFDP1, DHCR7, E2F1, ESPL1, EZH2, FUT9, H2AFY, KIAA0101, KIF20A, KIF23, LMNB1, MAD2L1, MELK, MYBL2, PPARA, PRAME, PSMD7, PTTG1, RACGAP1, RAD54L, SIN3B, SLCO1B1, SPAG5, SQLE, TCEB1, TFAP2B, TGFBR3, TIMELESS, UBE2C, WSB2, XPOT, ZMYND11, ZWINT
#13) Liu et al., 2007	17229949	Liu R, Wang X, Chen GY, Dalerba P, Gurney A, Hoey T, Sherlock G, Lewicki J, Shedden K, Clarke MF.	2007	The prognostic role of a gene signature from tumorigenic breast-cancer cells	167	ABHD14B, ACOT13, AGPS, AIDA, AIM1, AIMP2, ALG2, ALKBH1, AMMECR1, ANKRD13C, APLP2, ARPC5, ATIC, ATP13A3, ATXN3, BCDIN3D, BCL2, BDH2, BEX5, C1orf63, C4orf32, C7orf25, C9orf64, CASP8, CCDC43, CCNY, CD59, CDC123, CEBPD, CEP350, CHPT1, CIRBP, CITED4, CLTC, CNIH4, CNOT4, COPB2, CSNK2A1P, CSTF1, CXCL2, CYP4V2, DBR1, DCUN1D4, DHRS4L2, DNAJB1, DNAJC13, DNMT3A, DPF2, DUSP10, ECHDC2, EFCAB4A, EIF4E2, ELL2, …
#14) Chanock et al., 2007	17224074	Chanock SJ, Burdett L, Yeager M, Llaca V, Langerød A, Presswalla S, Kaaresen R, Strausberg RL, Gerhard DS, Kristensen V, Perou CM, Børresen-Dale AL.	2007	Somatic sequence alterations in twenty-one genes selected by expression profile analysis of breast carcinomas	13	CAV1, CDH1, ESR1, FBXW7, FOXA1, FOXC1, FZD7, MYBL2, PIN1, RB1CC1, RERG, TP53I3, XBP1
#15) Xu et al., 2008	18304324	Xu L, Tan AC, Winslow RL, Geman D.	2008	Merging microarray data from separate breast cancer studies provides a robust prognostic test	95	ACBD3, ADCY9, AHCYL1, ALPL, ANKS1A, ANO10, AP2A2, APOL6, ARHGAP15, ASPM, AURKA, BARX2, C22orf39, CAND1, CBX3, CCNE2, CD28, CD3EAP, CDKN3, CENPN, CGRRF1, CHMP5, COG8, CREM, CRYAA, CSF1, CTSZ, DBF4, DDX31, DLGAP5, DNAJC16, DSN1, ECHDC3, EEF1E1, EML2, ESPL1, FAM69A, FANCI, FKBP1A, GIMAP5, GINS2, HJURP, HTATSF1, IFIT5, INPP5D, IPO8, KCTD12, KIF14, KLHL20, LAMP1, LARP1, LST1, MAD2L1, MARCH8, MELK, MEX…
#16) Natowicz et al., 2008	18366635	Natowicz R, Incitti R, Horta EG, Charles B, Guinot P, Yan K, Coutant C, Andre F, Pusztai L, Rouzier R.	2008	Prediction of the outcome of preoperative chemotherapy in breast cancer using DNA probes that provide information on both complete and incomplete responses	24	AMFR, BBS4, BECN1, BTG3, CA12, CTNND2, E2F3, ERBB4, FGFR1OP, GAMT, GFRA1, IGFBP4, KDM4B, KIAA1467, MAPT, MED13L, MELK, METRN, NKAIN1, PDGFRA, RAMP1, RRM2, SCUBE2, THNSL2
#17) Yu et al., 2007	17894856	Yu JX, Sieuwerts AM, Zhang Y, Martens JW, Smid M, Klijn JG, Wang Y, Foekens JA.	2007	Pathway analysis of gene signatures predicting metastasis of node-negative primary breast cancer	222	ABCB6, ACACB, ACSS3, ACTR3, AP2A2, APLP1, APPBP2, ARF4, ARF6, ARHGDIB, ARHGEF6, ARPC2, ATP2C1, ATP9A, AURKA, AZGP1P1, BIRC3, BIRC5, BRCA1, BUB1, BUB1B, C3, C7, CCL19, CCL2, CCNA2, CCNB1, CCNB2, CCNF, CCNT2, CCR2, CCR6, CCR7, CCT2, CD1E, CD27, CD74, CDC20, CENPE, CENPF, CHUK, CKS1B, CKS2, CLTC, COPA, CORO1A, CR2, CSE1L, CUL4B, CXCL1, CXCL12, CXCL3, CXCL5, CXCR4, DAP3, DDX41, DNASE2, DOCK1, DUSP4, …
#18) Zhang et al., 2007	17883867	Zhang Z, Chen D, Fenstermacher DA.	2007	Integrated analysis of independent gene expression microarray datasets improves the predictability of breast cancer outcome	49	ACADSB, ACTL6A, ACTR3, ARL4C, BCL2, BIRC5, BUB1, CCNA2, CDC25B, CIAO1, CKS1B, CNTD1, CXCL14, DEPDC1B, ESR1, EXT1, FEN1, GART, GATA3, GGH, GSTM3, HN1, ITGBL1, ITPR3, LRP8, MPL, MS4A7, NCAPD2, NCAPH, NUP205, PCM1, PIR, PLOD3, PRDX4, PTDSS1, PTGER3, PTTG1, RRM2, SCUBE2, SLC7A5P1, TFDP2, TLE1, TRIP13, TROAP, UBQLN1, USP6NL, VAV3, YWHAG, ZBTB4
#19) Fournier et al., 2006	16849555	Fournier MV, Martin KJ, Kenny PA, Xhaja K, Bosch I, Yaswen P, Bissell MJ.	2006	Gene expression signature in organized and growth-arrested mammary acini predicts good outcome in breast cancer	22	ACTB, ACTN1, ASPM, AURKA, CAPRIN2, CDKN3, CEP55, CKS2, DUSP4, EPHA2, FGFBP1, FOXM1, NCAPG, ODC1, RRM2, SERPINE2, SNORA48, TNFRSF6B, TRIP13, TUBG1, VRK1, ZWILCH
#20) Carter et al., 2006	16921376	Carter SL, Eklund AC, Kohane IS, Harris LN, Szallasi Z.	2006	A signature of chromosomal instability inferred from gene expression profiles predicts clinical outcome in multiple human cancers	55	ACTL6A, ASF1B, ATAD2, AURKB, CCNB1, CCNB2, CCT5, CDC20, CDC6, CDCA3, CDCA8, CEP55, CMAS, DHCR7, DKC1, ECT2, ELAVL1, ESPL1, EZH2, FEN1, FOXM1, H2AFX, H2AFZ, HDGF, KIF20A, KIF4A, LSM4, MAD2L1, MCM10, MCM2, MCM7, MELK, MSH6, MTCH2, NDUFAB1, NEK2, NUP205, NXT1, OIP5, PCNA, PRC1, PTTG1, RAD21, RAD51AP1, RFC4, RNASEH2A, RRM1, RRM2, TOP2A, TPX2, TRIP13, TTK, UBE2C, UNG, ZWINT
#21) Perreard et al., 2006	16626501	Perreard L, Fan C, Quackenbush JF, Mullins M, Gauthier NP, Nelson E, Mone M, Hansen H, Buys SS, Rasmussen K, Orrico AR, Dreher D, Walters R, Parker J, Hu Z, He X, Palazzo JP, Olopade OI, Szabo A, Perou CM, Bernard PS.	2006	Classification and risk stratification of invasive breast carcinomas using a real-time quantitative RT-PCR assay	49	ACADSB, AURKA, B3GNT5, BIRC5, BUB1, C1orf198, CDK2AP1, CENPF, CKS2, COX6C, CX3CL1, CYB5A, DSC2, EGFR, ERBB2, ESR1, FAM54A, FOXA1, FZD7, GARS, GATA3, GRB7, GSTP1, GTPBP4, HSD17B4, HSPA14, KIT, KRT5, MKI67, MYBL2, NAT1, NEK2, PCNA, PGR, PLOD1, PTP4A2, RABEP1, RARRES3, REEP5, S100A11, SDC2, SEC16A, SLC39A6, SLC7A6, SLPI, TOP2A, TRIM29, TTK, XBP1
#22) Teschendorff et al., 2006	17683518	Teschendorff AE, Miremadi A, Pinder SE, Ellis IO, Caldas C.	2007	An immune response gene expression module identifies a good prognosis subtype in estrogen receptor negative breast cancer	663	AARS, ABL1, ABLIM3, ACTA2, ACTB, ACTG1, ACTG2, ACTL6A, ACVR1, ADA, ADAM12, ADAM8, ADAMDEC1, ADAMTS2, ADH1B, ADK, AGTPBP1, AHCY, AHNAK, AIF1, AIP, AKR1A1, ALDH2, ALDH4A1, ALDH9A1, ALOX5, ANK3, AP1S2, AP2A2, AP3D1, AP3S1, APEX1, APLP2, APOD, APOL3, APRT, AQR, AR, ARHGDIB, ARHGEF10, ARL6IP4, ARMCX2, ARNT2, ARPC1B, ARPC3, ASF1A, ATP1B1, ATP5D, ATP5G2, ATP6V1B1, ATP6V1G1, ATR, AXL, AZGP1, BAG2, BANP, …
#23) Pawitan et al., 2005	16280042	Pawitan Y, Bjöhle J, Amler L, Borg AL, Egyhazi S, Hall P, Han X, Holmberg L, Huang F, Klaar S, Liu ET, Miller L, Nordgren H, Ploner A, Sandelin K, Shaw PM, Smeds J, Skoog L, Wedrén S, Bergh J.	2005	Gene expression profiling spares early breast cancer patients from adjuvant therapy: derived and validated in two population-based cohorts	49	ANLN, ASPM, BUB1B, CDC20, CDKN1C, CENPF, CEP55, CLDN7, COL14A1, DNM1, DTL, ESPL1, FAM43A, FCER1A, FLRT2, FXYD1, GINS2, GPR56, H2AFZ, HIST1H2BI, HOXA5, IGDCC4, IGF1, KIAA0101, KIF20A, LHFP, MFAP4, MKI67, MLF1IP, MRPS12, NOV, NUSAP1, PDGFD, PRC1, PTN, RHOJ, RRM2, RUNX1T1, SCN7A, SETBP1, SLIT2, SPARCL1, STXBP1, TIMM17A, TOP2A, UBE2T, XPO5, ZCCHC24, ZNF367
#24) Naderi et al., 2007	16936776	Naderi A, Teschendorff AE, Barbosa-Morais NL, Pinder SE, Green AR, Powe DG, Robertson JF, Aparicio S, Ellis IO, Brenton JD, Caldas C.	2007	A gene-expression signature to predict survival in breast cancer across independent data sets	162	A2M, ADCK5, AIF1L, AMH, ANGPTL4, ANXA5, AQP5, ASPM, ATP2C2, ATP6V0A4, B3GNT3, BAALC, BMP7, BRCA1, BSPRY, BTF3, BUB1, C1R, C1S, C2orf54, C3orf18, CARTPT, CBX7, CDC23, CDCA5, CDCA8, CDH11, CEBPD, CEP55, CHPT1, CILP, CKMT1B, CLCN2, CLDN1, CLN5, COCH, CPNE4, CSAG2, CSRNP1, CTSK, CTSL2, DCN, DNMT3B, DSCC1, DTYMK, DUSP5, E2F8, EBP, EDN3, EEF1E1, EIF4EBP1, EPHA2, ETFB, EXO1, FA2H, FADD, FAM54A, FANCA, F…
#25) Minn et al., 2005	16049480	Minn AJ, Gupta GP, Siegel PM, Bos PD, Shu W, Giri DD, Viale A, Olshen AB, Gerald WL, Massagué J.	2005	Genes that mediate breast cancer metastasis to lung	17	ANGPTL4, C10orf116, CXCL1, CXCR4, EREG, FSCN1, ID1, KYNU, LTBP1, LY6E, MAN1A1, MMP1, NEDD9, PTGS2, RARRES3, TNC, VCAM1
#26) Hess et al., 2006	16896004	Hess KR, Anderson K, Symmans WF, Valero V, Ibrahim N, Mejia JA, Booser D, Theriault RL, Buzdar AU, Dempsey PJ, Rouzier R, Sneige N, Ross JS, Vidaurre T, Gómez HL, Hortobagyi GN, Pusztai L.	2006	Pharmacogenomic predictor of sensitivity to preoperative chemotherapy with paclitaxel and fluorouracil, doxorubicin, and cyclophosphamide in breast cancer	24	AMFR, BBS4, BECN1, BTG3, CA12, CTNND2, E2F3, ERBB4, FGFR1OP, GAMT, GFRA1, IGFBP4, KDM4B, KIAA1467, KIF3A, MAPT, MED13L, MELK, METRN, NKAIN1, RAMP1, RRM2, SCUBE2, THNSL2
#27) Smid et al., 2006	16636340	Smid M, Wang Y, Klijn JG, Sieuwerts AM, Zhang Y, Atkins D, Martens JW, Foekens JA.	2006	Genes associated with breast cancer metastatic to bone	74	AGR2, ALAD, ALCAM, ANXA9, ARHGDIA, BAG2, BCAS1, C9orf116, CCNO, CD24, CEACAM6, CLCA2, CLGN, COL2A1, CRIP1, CYP2B6, DNALI1, DUSP4, ELMO2, EN1, EPHB3, FGFBP1, FGFR3, FOXO3, HMGCS2, HPX, HTATSF1, HTR2B, IMPA2, ITGA6, KCNG1, KIF5C, KLHL24, KLK5, KLK7, KLK8, KRT16, KRT6A, LRRC31, MALL, MLPH, MSMB, NAT1, NDUFA4L2, NRTN, PDE4DIP, PLA2G4B, RARRES1, REPS2, RND1, ROPN1B, SCGB2A2, SCUBE2, SERPINB5, SLC1A1, …
#28) Sotiriou et al., 2006	16478745	Sotiriou C, Wirapati P, Loi S, Harris A, Fox S, Smeds J, Nordgren H, Farmer P, Praz V, Haibe-Kains B, Desmedt C, Larsimont D, Cardoso F, Peterse H, Nuyten D, Buyse M, Van de Vijver MJ, Bergh J, Piccart M, Delorenzi M.	2006	Gene expression profiling in breast cancer: understanding the molecular basis of histologic grade to improve prognosis	185	AASS, AKAP11, APOBEC3C, ARHGEF12, ASPM, ATP5O, AURKA, AURKB, BIRC5, BLM, BOLA2B, BUB1, BUB1B, BYSL, C11orf63, C20orf24, C3orf37, C7orf63, CASP9, CCNA2, CCNB1, CCNB2, CCNE2, CCT5, CDC20, CDC25A, CDCA3, CDCA8, CDK2, CDKN3, CENPA, CENPE, CENPF, CENPI, CENPN, CEP55, CHEK1, CIRBP, CKS2, COX7B, CRTC3, CRY2, CTDSP1, CX3CR1, CYBRD1, DEAF1, DIXDC1, DLGAP5, DNAJC9, DPP3, DSCC1, DSN1, DYNC2H1, E2F1, E2F8, E…
#29) Sorlie et al., 2006	16729877	Sørlie T, Wang Y, Xiao C, Johnsen H, Naume B, Samaha RR, Børresen-Dale AL.	2006	Distinct molecular mechanisms underlying clinically relevant subtypes of breast cancer: gene expression analyses across three different platforms	49	ABAT, AGR2, AIF1L, ANXA1, ART3, BBOX1, C5orf30, CDK6, CHST3, CMBL, CREB3L4, CTSL2, CYB5A, CYP39A1, DNAJC12, DNALI1, DYNLRB2, EGFR, EN1, FABP7, FBP1, FMO5, GABRP, GLIPR2, HORMAD1, KRT23, LMO4, MLPH, MSX2, NMB, NOSTRIN, NPNT, PLCE1, PSAT1, PTPLA, RAP2A, REEP1, RHOH, S100A8, S100B, SLC27A2, SLC39A6, SLPI, SOD2, STK32B, SUSD3, SYNM, TFF3, ZIC1
#30) Hu et al., 2006	16643655	Hu Z, Fan C, Oh DS, Marron JS, He X, Qaqish BF, Livasy C, Carey LA, Reynolds E, Dressler L, Nobel A, Parker J, Ewend MG, Sawyer LR, Wu J, Liu Y, Nanda R, Tretiakova M, Ruiz Orrico A, Dreher D, Palazzo JP, Perreard L, Nelson E, Mone M, Hansen H, Mullins M, Quackenbush JF, Ellis MJ, Olopade OI, Bernard PS, Perou CM.	2006	The molecular portraits of breast tumors are conserved across microarray platforms	209	ABCC3, ACOX2, AGAP3, AGFG1, AK2, AMFR, ARHGDIB, ARNT2, ASF1A, ATP6AP1, AURKA, BAG4, BIRC5, BLVRA, BRCA1, CARD17, CASP3, CASP7, CBR4, CCNG2, CD38, CD59, CDC123, CDC6, CDH1, CDH3, CDKN2D, CDV3, CENPE, CENPF, CES2, CETN3, CHAF1B, CHI3L1, CKS1B, CKS2, CLDN3, CLGN, CRABP1, CSE1L, CSK, CSRP2, CST6, CTNNA1, CX3CL1, CXCL9, CYC1, DAZAP2, DNAJC12, DNMT1, DUSP4, DUSP6, DYRK4, ECHDC1, EIF2C2, ENAH, EPHX2, ER…
#31) Abba et al., 2005	15762987	Abba MC, Hu Y, Sun H, Drake JA, Gaddis S, Baggerly K, Sahin A, Aldaz CM.	2005	Gene expression signature of estrogen receptor alpha status in breast cancer	172	ABCA3, ABCD3, ACADSB, AGR2, AIG1, ALCAM, ANXA9, AR, ASAH1, AZGP1, BAI2, BBC3, BCL2, BHLHE40, BMPR1B, BTF3, BTG2, C10orf116, C1orf21, C4B, CACNA2D2, CAMK2N1, CCND1, CCNG2, CD46, CELSR2, CHAD, CREBBP, CRIM1, CRIP2, CROT, CYB5R1, CYBRD1, DACH1, DBNDD2, DCTD, DHX34, DLG3, DNAJC12, DNAL1, DPP6, DUSP4, ECM1, EEF1A2, ELP2, EMP2, ESR1, EVL, FAM122B, FAM172A, FBP1, FCGRT, FGD3, FLNB, FOXA1, FUT8, GATA3, G…
#32) Miller et al., 2005	16141321	Miller LD, Smeds J, George J, Vega VB, Vergara L, Ploner A, Pawitan Y, Hall P, Klaar S, Liu ET, Bergh J.	2005	An expression signature for p53 status in human breast cancer predicts mutation status, transcriptional effects, and patient survival	25	AFF3, AGR2, ANKRD30A, CACNG4, CDCA8, CHAD, CYBRD1, DACH1, DHRS2, DNALI1, GBP5, GNL2, KCND3, LRP2, MLPH, MYBL2, NCAPH, NPY1R, PXMP4, SCGB3A1, SNTA1, STC2, TFF1, TFF3, VASH2
#33) Glinsky et al., 2004	15073102	Glinsky GV, Higashiyama T, Glinskii AB.	2004	Classification of human breast cancer using gene expression profiling as a component of the survival predictor algorithm	17	AKAP2, ALDH4A1, AP2B1, BBC3, CCNE2, DCK, DIAPH3, ECT2, EXT1, FGF18, FLT1, GMPS, GSTM3, MCM6, MELK, MS4A7, TGFB3
#34) Modlich et al., 2005	16091131	Modlich O, Prisack HB, Munnes M, Audretsch W, Bojar H.	2005	Predictors of primary breast cancers responsiveness to preoperative epirubicin/cyclophosphamide-based chemotherapy: translation of microarray data into clinically useful predictive signatures	26	APBB2, ARL3, ASNS, BTBD2, CCNB2, CCNG1, CD2BP2, DCTN4, DDB2, DKC1, EXOSC9, FHL2, GNG12, HDAC2, IMPDH2, KPNA2, LRIG1, MAD2L1, MKI67, PDHB, PLA2G7, PLCXD1, PRKAB1, RBM47, SRR, XPA
#35) Hannemann et al., 2005_old	15908647	Hannemann J, Oosterkamp HM, Bosch CA, Velds A, Wessels LF, Loo C, Rutgers EJ, Rodenhuis S, van de Vijver MJ.	2005	Changes in gene expression associated with response to neoadjuvant chemotherapy in breast cancer	41	ARHGEF18, ASIP, ATP5I, ATP5J2, C9orf123, CBL, CBX3, CDH12, CFH, CHD4, CHURC1, CKS1B, CKS2, CYR61, EGR1, EVI2B, FDPS, H2AFV, H3F3A, HIST1H4B, LSM7, MCM4, MLLT10, MRPL36, MRPS11, MTHFD2, NME1, PCBP2, PHF8, POLR2H, PRC1, PSMA7, RPL35, SDCCAG3, SDF2, SLC26A4, SYT1, TIMM8B, TNPO3, WAC, ZNF596
#36) Paik et al., 2004	15591335	Paik S, Shak S, Tang G, Kim C, Baker J, Cronin M, Baehner FL, Walker MG, Watson D, Park T, Hiller W, Fisher ER, Wickerham DL, Bryant J, Wolmark N.	2004	A multigene assay to predict recurrence of tamoxifen-treated, node-negative breast cancer	14	ACTB, BAG1, BCL2, CCNB1, CD68, CTSL2, GAPDH, GRB7, GSTM1, MMP11, MYBL2, PGR, SCUBE2, TFRC
#37) Chang et al., 2004	14737219	Chang HY, Sneddon JB, Alizadeh AA, Sood R, West RB, Montgomery K, Chi JT, van de Rijn M, Botstein D, Brown PO.	2004	Gene expression signature of fibroblast serum response predicts human cancer progression: similarities between tumors and wounds	546	ABCC5, ABHD14B, ACCS, ACIN1, ACSL3, ACSS2, ACTL6A, ADAMTS1, ADD3, AIMP2, ALKBH7, AMD1, ANG, ANGEL1, ANKRD10, ANKRD12, ANLN, ANP32E, APOD, APOO, APP, ARHGAP12, ARHGEF3, ARID5B, ARL4A, ARMCX3, ASF1B, ATAD2, ATP5O, ATP6V0A1, AURKA, AXIN2, AZI2, BARD1, BBC3, BCCIP, BCL6, BDH2, BHLHE40, BIRC5, BRCA2, BRIP1, BUB1, BUB1B, BUB3, C10orf10, C11orf24, C11orf57, C11orf82, C17orf103, C17orf58, C19orf48, C19or…
#38) Sorlie et al., 2003	12829800	Sorlie T, Tibshirani R, Parker J, Hastie T, Marron JS, Nobel A, Deng S, Johnsen H, Pesich R, Geisler S, Demeter J, Perou CM, Lønning PE, Brown PO, Børresen-Dale AL, Botstein D.	2003	Repeated observation of breast tumor subtypes in independent gene expression data sets	454	ABCD3, ABLIM1, ACADSB, ACADVL, ACBD4, ACER3, ACOX2, ACSF2, ACSL1, ACSS2, ACTG2, ADAM9, ADRA2A, ADRM1, ADSL, AGXT, AKR1C1, AKR7A2, ALCAM, ALDH3A2, AMFR, ANG, ANKRD27, ANP32E, ANXA7, ANXA8L1, ANXA9, AP2S1, APBB2, APH1B, APOD, APPL2, AQP3, ARFRP1, ARL2BP, ARMCX6, ARPC5, AS3MT, ASAH1, ASF1A, ATOX1, ATP5G1, ATP6V0B, ATP6V1B1, ATP6V1G1, ATPIF1, B3GNT5, BCAM, BEX2, BLVRA, BMI1, BMP4, BST2, BTG3, BTN3A3,…
#39) Weisz et al., 2004	15254972	Weisz A, Basile W, Scafoglio C, Altucci L, Bresciani F, Facchiano A, Sismondi P, Cicatiello L, De Bortoli M.	2004	Molecular identification of ERalpha-positive breast cancer cells by the expression profile of an intrinsic set of estrogen regulated genes	58	ABCG1, ACTG1, ACTN1, ADCY3, ANXA9, ATP5G3, ATP9A, BLVRB, CCT4, CCT5, CD44, CEACAM5, CKS2, CLDN4, COX5A, CYP2B6, DKC1, ERBB2, ERBB3, FEN1, FKBP4, GATA3, HPN, HSPA8, IGFBP5, JUN, LDHA, LGALS1, MAD2L1, MARS, MCM2, ME1, MGP, MRPL3, MUC1, NOLC1, NRP1, NTRK1, PFKP, PLEKHF2, PMAIP1, RERG, RXRA, SCNN1A, SLC25A5, SLC39A6, SLC9A3R1, SNRPG, STXBP1, TAF9, TFF1, TFF3, TPD52L1, TUBB, VARS2, XBP1, YARS, ZNF703
#40) Bieche et al., 2004	15501955	Bièche I, Lerebours F, Tozlu S, Espie M, Marty M, Lidereau R.	2004	Molecular profiling of inflammatory breast cancer: identification of a poor-prognosis gene expression signature	19	ANGPT2, DUSP1, EGR1, EREG, FOS, FOSB, H19, IGFBP7, IL6, JUN, JUNB, MKI67, MYCN, NOS3, RASGRF1, ROBO2, TBXA2R, THBD, TNFRSF10A
#41) Wang et al., 2005	15721472	Wang Y, Klijn JG, Zhang Y, Sieuwerts AM, Look MP, Yang F, Talantov D, Timmermans M, Meijer-van Gelder ME, Yu J, Jatkoe T, Berns EM, Atkins D, Foekens JA.	2005	Gene-expression profiles to predict distant metastasis of lymph-node-negative primary breast cancer	53	ABLIM1, ACACB, AP2A2, ARHGDIB, ATAD2, BCL2L14, C11orf9, C3, CAPN2, CBX3, CCNE2, CD44, CEP57, CLN8, CNKSR1, COL2A1, DUSP4, EEF1A2, EIF4EBP3, ETV2, FEN1, FKBP2, FUT5, GABRQ, GAS2, GFOD2, GOLM1, GTSE1, HIST1H4H, IL18, KPNA2, MAP4, MLF1IP, MYH2, NCAPG2, NEFL, NEURL, PARP4, PHF11, PLK1, POLQ, PPP1CC, PSMC2, RFX7, SLC35A1, SMC4, TACC2, TNFSF10, TNFSF13, UCKL1, YIF1A, ZCCHC8, ZFP36L2
#42) Huang et al., 2003	12747878	Huang E, Cheng SH, Dressman H, Pittman J, Tsou MH, Horng CF, Bild A, Iversen ES, Liao M, Chen CM, West M, Nevins JR, Huang AT.	2003	Gene expression predictors of breast cancer outcomes	146	ADAMDEC1, AKAP9, AKR7A2, ANAPC7, ANG, APOL1, ARMCX2, ASAH1, ATP5D, AURKA, BEX4, BRCA1, BRE, BST2, BTF3, BTN3A2, BTN3A3, C1orf21, CASP4, CCDC28A, CCL13, CCL17, CCL20, CCL5, CCPG1, CD2, CD3D, CHI3L2, CIRBP, CLDN8, COBLL1, COL4A6, CORO1A, CRIM1, CTDSPL, CXCL10, CXCL11, CXCL9, DCTD, DLX2, DUSP3, EIF3D, ENPP1, ENTPD4, ERCC1, FARP1, FBXO9, FGFR4, FMO5, GAB2, GBP1, GBP2, GCH1, GLRB, GLT8D1, GNG12, GNLY,…
#43) van?t Veer at al., 2002	11823860	van 't Veer LJ, Dai H, van de Vijver MJ, He YD, Hart AA, Mao M, Peterse HL, van der Kooy K, Marton MJ, Witteveen AT, Schreiber GJ, Kerkhoven RM, Roberts C, Linsley PS, Bernards R, Friend SH.	2002	Gene expression profiling predicts clinical outcome of breast cancer	330	ABL2, ACOX2, AFF1, AGAP2, AHNAK, ANK3, ANKRD50, ANO1, APCDD1, APPL2, ARPC4, ART3, ASTN2, ATAD3A, ATF3, ATF4, ATP8B1, ATR, BAIAP2L2, BEX4, BMPR2, BOP1, BPI, BRD8, BYSL, C1QTNF3, C2orf88, C9orf116, CA12, CA2, CALB2, CAMK2N1, CAPN13, CCDC19, CCDC74B, CCDC82, CCDC96, CCL2, CD19, CD5, CDC42BPA, CDH11, CENPF, CEP57, CHGA, CLEC11A, CLIC6, CNGA1, COL23A1, COL3A1, COL4A1, COQ5, CPE, CREB3L2, CRTAP, CRYM, …
#44) Chang et al., 2003	12907009	Chang JC, Wooten EC, Tsimelzon A, Hilsenbeck SG, Gutierrez MC, Elledge R, Mohsin S, Osborne CK, Chamness GC, Allred DC, O'Connell P.	2003	Gene expression profiling for the prediction of therapeutic response to docetaxel in patients with breast cancer	82	ABL1, ACTR2, AES, ALAS1, AP2S1, ATP5A1, ATP6V0D1, BAX, CLK2, CLPTM1, CLTB, CRABP1, CTBP1, CTNNA1, CUL1, CXorf40B, CYBA, DDB1, DDOST, DDX19A, DDX23, DICER1, DNAL4, DRAP1, EEF1A1, EIF2AK2, EIF5B, EMP3, EP400, ERGIC3, FAM168B, FARSA, FBL, FBXL14, FCGRT, FIBP, FLII, FUS, GNB2, GPX4, GRN, HSD17B4, LOXL1, LSM7, LYST, MGST3, MRPL12, MRPS12, MUC1, NDUFS7, P4HB, PCBP1, PDLIM5, PPP2R1A, PRIM2, PRKDC, RAB31…
#45) Karn et al., 2011	22220191	Karn T, Pusztai L, Holtrich U, Iwamoto T, Shiang CY, Schmidt M, Müller V, Solbach C, Gaetje R, Hanker L, Ahr A, Liedtke C, Ruckhäberle E, Kaufmann M, Rody A.	2011	Homogeneous datasets of triple negative breast cancers enable the identification of novel prognostic and predictive signatures	18	AQP3, GCNT3, GREM1, HIST1H2BG, IDI1, IL8, MAGEA2, PGK1, SCD, SEC23A, SERPINE1, SLC2A3, SPP1, SULF1, TPM2, TREM1, WASL, ZCCHC14
#46) Karn et al., 2011	22220191	Karn T, Pusztai L, Holtrich U, Iwamoto T, Shiang CY, Schmidt M, Müller V, Solbach C, Gaetje R, Hanker L, Ahr A, Liedtke C, Ruckhäberle E, Kaufmann M, Rody A.	2011	Homogeneous datasets of triple negative breast cancers enable the identification of novel prognostic and predictive signatures	181	ABAT, ABHD6, ACOX1, ACTN1, ACY1, ADAM10, ADM, AEBP1, AIM1, ALDH5A1, ALOX15, ALPPL2, AMD1, AMY2A, ANGPTL4, ANP32A, ANXA2, APOA1, APOL3, AQP3, AVEN, BAG3, BMP7, C19orf6, CA9, CALML5, CBFB, CBX3, CDC42EP4, CDYL, CLDN1, CLIC4, COL10A1, CRLF1, CSNK1G3, CTAG1B, CTAG2, CTGF, CUL4B, CXCL9, CYP51A1, CYTL1, DBC1, DDX31, DDX51, DLGAP1, DOK4, EGLN3, ELAVL2, EMP1, ENPEP, ESM1, F2RL1, FAS, FASLG, FDPS, FLNB, F…
#47) no_ref1	NA	Kuznetsov, unpublished	NA	NA	23	CDC14A, CEP89, CTNS, FAM114A2, GPR22, GRHL2, LAMA3, MFSD6, NFE2L1, P2RX1, PEX19, PITPNA, PPP2CA, PRKACA, PSMD11, SENP7, SENP8, SLC30A6, SLC35A4, STX1A, SYNCRIP, WEE1, ZNF146
#48) Chen et al., 2011	22140552	Chen LH, Kuo WH, Tsai MH, Chen PC, Hsiao CK, Chuang EY, Chang LY, Hsieh FJ, Lai LC, Chang KJ	2011	Identification of prognostic genes for recurrent risk prediction in triple negative breast cancer patients in Taiwan	32	BCAM, CCDC33, CHST7, DPEP3, EGFL7, EPHA8, FAM43A, FFAR2, GPR157, GPX3, GRB7, HAS3, HBEGF, INSM2, JUND, LACRT, LCE1D, LPIN1, MAFK, MKRN2, MORC2, MRPS5, MRPS9, MYO3A, PGF, PRKAG3, SP2, SPRR1A, TNFRSF4, UFC1, YPEL3, ZNF285
#49) Vegran et al., 2009	19755993	Végran F, Boidot R, Coudert B, Fumoleau P, Arnould L, Garnier J, Causeret S, Fraise J, Dembélé D, Lizard-Nacol S.	2009	Gene expression profile and response to trastuzumab-docetaxel-based treatment in breast carcinoma	22	CDC14A, CEP89, CTNS, FAM114A2, GPR22, GRHL2, LAMA3, MFSD6, NFE2L1, P2RX1, PEX19, PPP2CA, PRKACA, PSMD11, SENP7, SENP8, SLC30A6, SLC35A4, STX1A, SYNCRIP, WEE1, ZNF146
#50) Anita, TP53	NA	Kuznetsov, unpublished	NA	NA	307	ABCA2, ABCC8, ACADSB, ACOX2, ADCY1, AFF3, AGR3, AIF1L, ALDH6A1, ALK, AMD1, ANK2, ANKRD44, ANKRD46, ANKS6, ANLN, ANXA9, ARSI, ART3, ATAD2, ATL2, ATP1B3, ATP7B, AUH, AURKA, B3GNT5, BCL11A, BCL2L11, BIRC5, BMP7, BOP1, C11orf82, C15orf23, C16orf45, C1orf106, C1orf123, C1orf64, C4orf32, C6orf211, C8orf33, CA12, CACNA2D2, CAMK1D, CAMK2N2, CANT1, CBX2, CBX5, CCDC74A, CCDC74B, CDC20, CDCA3, CDCA5, CDCA7,…
#51) Beta-catenin	NA	Kuznetsov, unpublished	NA	NA	1017	ACACB, ACAT2, ACLY, ACOT7, ADAM28, ADAM9, ADCY1, ADCY6, ADRA1A, ADSL, AGFG1, AGR2, AGXT2L2, AHI1, AHSA2, AIG1, AK1, AKAP1, AKR1C1, ALCAM, ALDH1L2, ALDH6A1, ALDOA, ALOX5, ALOX5AP, ALPK3, AMD1, AMY1A, AMY1B, AMY1C, AMY2A, AMY2B, ANK2, ANKRA2, ANKRD28, ANKRD32, ANLN, ANO1, ANP32B, ANP32E, ANTXR2, ANXA1, ANXA9, AP2S1, APBB1, APBB1IP, APBB3, APITD1, APOA1, APOL6, ARF1, ARHGAP19, ARHGEF7, ARHGEF9, ARID…
#52) 264 TAG	NA	Kuznetsov, unpublished	NA	NA	205	ANKRD30A, ANLN, ANP32E, AQP9, ASPM, ATAD2, AURKA, AURKB, BIRC5, BMPR1B, BUB1, BUB1B, C1orf106, C1orf21, C1orf64, C4orf32, C7orf63, CACNA1D, CALML5, CBX2, CCL18, CCNA2, CCNB1, CCNB2, CCNE1, CCNE2, CDC20, CDCA2, CDCA3, CDCA5, CDCA7, CDCA8, CDKN3, CDT1, CENPA, CENPE, CENPF, CENPI, CENPK, CENPM, CENPN, CEP55, CHEK1, CIRBP, CKS2, CLDN5, CNIH4, COL14A1, CX3CR1, CXCL10, CXCL11, CXCL14, CYBRD1, CYP4X1, C…
#53) Prat et al., 2010.1	20813035	Prat A, Parker JS, Karginova O, Fan C, Livasy C, Herschkowitz JI, He X, Perou CM.	2010	Phenotypic and molecular characterization of the claudin-low intrinsic subtype of breast cancer	1256	A2M, ABCA1, ABCA6, ABCA8, ABCC9, ABCD2, ABCD4, ABHD6, ABI3, ABI3BP, ABLIM3, ACAA2, ACO1, ACP5, ACSL1, ACSL4, ACSL5, ACSM5, ACTR1A, ACTR2, ACVRL1, ADA, ADAM12, ADAM28, ADAMDEC1, ADAMTS1, ADAMTS2, ADAMTS5, ADAP2, ADCY4, ADCY7, ADD3, ADH1A, ADH1B, ADH1C, ADPGK, ADPRH, ADRA2A, ADRB2, ADRBK2, AFAP1L1, AGAP2, AGPAT9, AGXT2L2, AIF1, AIM2, AKAP12, AKIRIN2, AKR1B1, AKR1C1, AKR1C3, ALDH1A1, ALOX5, ALPL, AM…
#54) Prat et al., 2010.2	20813035	Prat A, Parker JS, Karginova O, Fan C, Livasy C, Herschkowitz JI, He X, Perou CM.	2010	Phenotypic and molecular characterization of the claudin-low intrinsic subtype of breast cancer	348	ABCA3, ABHD11, AGR2, ANK3, AP1M2, APOA1BP, ARHGAP32, ARHGEF16, ARHGEF5, ATP2C2, AZGP1, B4GALNT4, BAIAP2L1, BAMBI, BDH1, BIK, BOLA1, BSPRY, C11orf52, C11orf80, C16orf59, C16orf88, C19orf57, C1orf172, C1orf35, C21orf59, C3orf52, CA8, CABYR, CACNB3, CAPN9, CARD14, CCDC64B, CCNO, CD24, CD9, CDH1, CDK20, CDS1, CELSR1, CEP70, CGN, CHAF1B, CHDH, CHMP4C, CKMT1B, CLCN2, CLDN12, CLDN3, CLDN4, CLDN7, CLUL1,…
#55) Prat et al., 2010.3	20813035	Prat A, Parker JS, Karginova O, Fan C, Livasy C, Herschkowitz JI, He X, Perou CM.	2010	Phenotypic and molecular characterization of the claudin-low intrinsic subtype of breast cancer	776	AADAT, AARS, ABTB2, ACAT2, ACTL6A, ACTL8, ACTR3B, ADAT2, ADORA2B, AGPAT4, AGTPBP1, AHCTF1, AIF1L, AKAP8, AKR1E2, AMD1, AMOTL1, AMPD2, ANAPC1, ANKRD11, ANKRD27, ANKRD36BP1, ANKS6, ANLN, ANP32B, ANP32E, ANXA8L2, APOBEC3B, AQP5, ARHGAP11A, ARHGAP21, ARHGAP22, ARHGEF4, ARHGEF9, ART3, ASNS, ASPM, ASS1, ATAD2, ATAD3A, ATAD5, ATP6V0A2, ATP6V1C2, ATP6V1E2, AURKA, AURKB, B3GNT5, BAHCC1, BANP, BCL11A, BCL2…
#56) Prat et al., 2010.4	20813035	Prat A, Parker JS, Karginova O, Fan C, Livasy C, Herschkowitz JI, He X, Perou CM.	2010	Phenotypic and molecular characterization of the claudin-low intrinsic subtype of breast cancer	605	ABAT, ABCC11, ABCC8, ABCG1, ABLIM3, ACADSB, ACOT2, ACOT4, ACOX2, ACSF2, ADD1, ADH1B, ADRA2A, ADRB2, AFF1, AGR2, AGR3, AHNAK, AIG1, AKR7A3, ALCAM, ALDH1A1, ALDH3A2, ALDH6A1, AMACR, AMIGO2, ANKRD30A, ANXA9, APBB2, APH1B, APPL2, AR, AREG, ARHGAP6, ARL3, ASAH1, ASB8, ASTN2, ATG16L1, ATP5G2, ATP6AP1, ATP6V1G1, ATP7B, AZGP1, BAG1, BAI2, BATF, BAZ2A, BBS1, BBS4, BCAS1, BCL2, BLOC1S1, BLVRA, BLVRB, BNIP3…
#57) Prat et al., 2010.5	20813035	Prat A, Parker JS, Karginova O, Fan C, Livasy C, Herschkowitz JI, He X, Perou CM.	2010	Phenotypic and molecular characterization of the claudin-low intrinsic subtype of breast cancer	334	ABCA12, ABCC11, ABCC12, ABCC3, ABHD11, ACE2, ACTB, ACTR3, ACY3, ADAM15, AIFM1, AKR1A1, AKR1B10, AKT1, AMACR, ANLN, ANXA4, APOC1, ARHGEF16, ARPC5L, ASCC3, ASS1, ATG16L1, ATP13A4, ATP2C2, ATP5G1, B3GNT3, BACE2, BIK, C15orf39, C15orf52, C1orf106, C2orf54, C9orf91, CA9, CALML5, CAP1, CAPN13, CATSPERB, CBR4, CCNJL, CCT5, CD24, CD70, CDC45, CDC6, CDCA5, CDH1, CDK12, CDR2L, CDYL, CEACAM19, CEACAM3, CEAC…
#58) Prat et al., 2010.6	20813035	Prat A, Parker JS, Karginova O, Fan C, Livasy C, Herschkowitz JI, He X, Perou CM.	2010	Phenotypic and molecular characterization of the claudin-low intrinsic subtype of breast cancer	150	ACADSB, ADHFE1, ARHGEF10, ARMCX1, ARMCX2, ARNT2, BBS10, BCL2, BEX2, BZRAP1, C14orf101, C3orf18, C8orf40, CCDC28A, CCDC74B, CHMP4A, CHPT1, CITED4, CLUAP1, CMTM7, CRISPLD1, CST2, CST3, CTSF, CUL5, CYB5D2, DBNDD2, DET1, DHX8, DOCK1, DSTYK, DYRK3, ECHDC3, EGR3, ELAC1, ELP2, EPHX2, ESR1, F8, FAM134B, FAM165B, FAM175A, FBXL4, FCGRT, FGF2, FGFR2, FLJ13197, FNTA, GDEP, GFRA1, GOLGA7, GPRASP1, HACL1, HDGF…
#59) Prat et al., 2010.7	20813035	Prat A, Parker JS, Karginova O, Fan C, Livasy C, Herschkowitz JI, He X, Perou CM.	2010	Phenotypic and molecular characterization of the claudin-low intrinsic subtype of breast cancer	747	AAGAB, ABAT, ABCA3, ABCC11, ABCC8, ABCD3, ABCG1, ACADSB, ACOT2, ACOT4, ACOX2, AFF3, AFTPH, AGBL2, AGGF1, AGL, AGR2, AGR3, AKR7A2, AKR7A3, ALCAM, ALDH6A1, ALG13, AMACR, ANKHD1, ANKRA2, ANKRD30A, ANKRD5, ANKRD50, ANKS1B, ANXA9, AP1AR, AP1M2, APBB2, APPL2, AR, ARHGAP32, ARHGEF16, ARL3, ARMC3, ARMCX2, ARMCX3, ARNT2, ARSE, ARV1, ASAH1, ASB13, ASTN2, ATP6AP1, ATP6V1G1, ATP7B, AZGP1, B9D1, BAG1, BAI2, B…
#60) Prat et al., 2010.8	20813035	Prat A, Parker JS, Karginova O, Fan C, Livasy C, Herschkowitz JI, He X, Perou CM.	2010	Phenotypic and molecular characterization of the claudin-low intrinsic subtype of breast cancer	473	AADAT, AARS, ACE2, ACSL4, ACTR3, ADA, ADAM17, ADAT2, ADM, ADORA2B, ADSL, AGPAT4, AIF1L, AMD1, AMOTL1, AMPD2, ANGPT1, ANGPTL4, ANKRD11, ANLN, ANXA1, ANXA8L2, AQP5, ARHGAP10, ARHGAP22, ARHGEF4, ARHGEF7, ARL4C, ART3, ASGR1, ASS1, ATAD3A, ATP6V1C2, B3GNT3, B3GNT5, BACE2, BATF3, BBOX1, BCL11A, BIN1, BLM, BMP2, BRI3, BTG3, BYSL, C10orf10, C11orf75, C15orf39, C15orf52, C1orf106, C1orf198, C2orf88, C9orf…
#61) Prat et al., 2010.9	20813035	Prat A, Parker JS, Karginova O, Fan C, Livasy C, Herschkowitz JI, He X, Perou CM.	2010	Phenotypic and molecular characterization of the claudin-low intrinsic subtype of breast cancer	570	A2M, AADAC, ABCA8, ABCA9, ABCB1, ABLIM1, ABLIM3, ACCS, ACSM1, ACTA2, ACTG2, ACVRL1, ADAD2, ADAMTS1, ADAMTS5, ADCY4, ADH1A, ADH1B, ADH1C, ADH4, ADIPOQ, ADRB2, AES, AIF1L, AK5, AKAP12, AKR1C1, AKR1C3, ALDH1A1, ALDH1A3, ALDH1L1, ALPI, AMIGO2, AMOT, AMOTL2, AMPD1, AMT, ANGPTL1, ANGPTL4, ANGPTL7, ANKS1A, ANTXR2, ANXA1, AOC3, AOX1, APOD, APOLD1, AQP1, ARAP3, ARHGAP19, ARHGEF15, ARID5A, ASPA, ATF3, ATOH…
#62) Prat et al., 2010.10	20813035	Prat A, Parker JS, Karginova O, Fan C, Livasy C, Herschkowitz JI, He X, Perou CM.	2010	Phenotypic and molecular characterization of the claudin-low intrinsic subtype of breast cancer	550	ABCB10, ABI2, ACBD3, ACOT7, ACTL6A, ACTR3, ADIPOR1, ADRM1, ADSS, AGGF1, AGRN, AIDA, AIFM1, AIMP1, ALDH18A1, AMACR, ANAPC11, ANGEL2, ANLN, AP1AR, AP2B1, APAF1, APOA1BP, APOO, ARF3, ARFGEF1, ARID4B, ARL1, ARL6IP1, ARMC10, ARMC9, ARPC3, ARV1, ASPM, ATAD2, ATG12, ATIC, ATP5C1, ATP6V0A2, ATP6V0B, ATP6V1C1, ATXN3, AURKA, AZIN1, BCL2A1, BET1, BIRC5, BOLA3, BTF3L4, BUB1, C11orf48, C12orf52, C15orf23, C16…
#63) Prat et al., 2010.11	20813035	Prat A, Parker JS, Karginova O, Fan C, Livasy C, Herschkowitz JI, He X, Perou CM.	2010	Phenotypic and molecular characterization of the claudin-low intrinsic subtype of breast cancer	493	ABCA5, ABCA8, ABCA9, ABCB1, ABLIM1, ACSM1, ACTA2, ACTG2, ACTRT1, ACVRL1, ADAMTS1, ADAMTS5, ADH1A, ADH1B, ADRB2, AES, AIF1L, AK5, AKAP12, AKR1C1, AKR1C3, AKR1D1, ALDH1A1, ALDH1A3, AMIGO2, AMOTL2, AMPD1, AMT, ANGPTL1, ANGPTL7, ANKS1A, ANXA1, APCDD1, APOD, APOLD1, AQP1, AREG, ARHGAP19, ARHGEF5, ARID5A, ATF3, ATL1, ATOH8, ATP13A4, ATP1A2, AVPR1A, BBOX1, BDH2, BEGAIN, BHLHE41, BMP2, BMP6, BMX, BNC1, B…
#64) Prat et al., 2010.12	20813035	Prat A, Parker JS, Karginova O, Fan C, Livasy C, Herschkowitz JI, He X, Perou CM.	2010	Phenotypic and molecular characterization of the claudin-low intrinsic subtype of breast cancer	558	ABCB10, ABCC5, ABCF3, ACBD3, ACOT7, ACTR2, ACTR3, ADAM12, ADAM8, ADAMDEC1, ADCK5, ADIPOR1, ADRM1, ADSS, AIFM1, AIMP1, ALDH18A1, AMACR, AMPD3, ANAPC11, ANGEL2, ANLN, APBA3, APOA1BP, APOC1, APOO, ARF3, ARFGEF1, ARL1, ARL6IP1, ARMC10, ARMC9, ARPC1B, ARPC3, ASPM, ATAD2, ATG12, ATIC, ATP5E, ATP6AP1, ATP6V0B, ATP6V1C1, ATXN3, AURKA, BAZ1B, BCL2A1, BIRC5, BOLA1, BOLA3, BPGM, BUB1, C11orf48, C12orf52, C1…
#65) Hannemann et al., 2005	15908647	Hannemann J, Oosterkamp HM, Bosch CA, Velds A, Wessels LF, Loo C, Rutgers EJ, Rodenhuis S, van de Vijver MJ.	2005	Changes in gene expression associated with response to neoadjuvant chemotherapy in breast cancer	73	ACTR1B, ADAMTS19, AFF3, AGXT2L1, AHCTF1, ATP5I, AUP1, BNC2, C11orf10, C9orf123, CACYBP, CBL, CBX3, CD14, CDH12, CNIH4, CNPY2, COX7B, CRBN, CRLS1, CYR61, EGR1, EIF2S2, EVI5, FAM58A, FANCG, FBXO10, GMFB, GOLGB1, GPN2, GUK1, HIST1H4K, KCNJ13, KIF2A, LRRK2, LSM7, MAP3K7, MRPS33, MSR1, MYH11, N4BP2L2, NDUFA7, NDUFB3, NFE2L3, NOP10, NOP16, PFDN4, POLR2H, PSMA2, PSMA4, PTRF, RPIA, RPL35, RPS10, RPS7, RP…
#66) Sabatier et al., 2011.1	20490655	Sabatier R, Finetti P, Cervera N, Lambaudie E, Esterni B, Mamessier E, Tallet A, Chabannon C, Extra JM, Jacquemier J, Viens P, Birnbaum D, Bertucci F.	2011	A gene expression signature identifies two prognostic subgroups of basal breast cancer	191	ABCA3, ABCC4, ACSL5, ADAM8, ADORA2A, ADRBK2, AIFM2, AIM2, ANKRD22, ANXA7, APOE, ARNTL2, ASPHD2, ATP8A1, BIRC3, BTN3A1, BTN3A3, BUB3, C11orf31, C12orf4, C1RL, C1S, C1orf174, C2CD2, C9orf72, CASP10, CASS4, CBS, CCDC69, CCDC88C, CD38, CDCA3, CDCP1, CEBPD, CENPA, CEP55, CHCHD1, CLEC2D, CLEC7A, CSDA, CTSS, CUL2, CYBA, DAZAP1, DDX50, DHX34, DNAJC9, DTX3L, E2F5, ECE2, ELL, EME2, EMG1, EPB41, ERAP1, ERO1…
#67) Sabatier et al., 2011.2	20490655	Sabatier R, Finetti P, Cervera N, Lambaudie E, Esterni B, Mamessier E, Tallet A, Chabannon C, Extra JM, Jacquemier J, Viens P, Birnbaum D, Bertucci F.	2011	A gene expression signature identifies two prognostic subgroups of basal breast cancer	157	ACSL3, ACTA2, ACTG2, ACTN1, ACVR1, ADAMTS12, AGPAT2, AHNAK, ANO1, AOC3, AQP1, ATL1, BGN, BOC, C11orf80, C1orf116, C20orf194, C9orf3, C9orf89, CACHD1, CADM1, CALD1, CAPN2, CAPN5, CAV1, CCDC15, CD81, CNIH3, CNN2, CNPY4, COPS8, COPZ2, CTNND2, CX3CR1, DAAM1, DACT3, DDAH1, DDR2, DLC1, EDN2, EDNRA, EFNA3, ENDOD1, ENPP1, EPHA3, ERBB4, EXTL2, FAM101B, FAM69B, FAP, FBXW2, FERMT2, FHL1, FKBP9, FLNA, FLNC, …
#68) Hu, 2011.1	Link	Hu W.	2011	Identification of Small and Discriminative Gene Signatures for Chemosensitivity Prediction in Breast Cancer	8	AMFR, BTG3, CA12, CTNND2, FGFR1OP, GAMT, MAPT, ZNF552
#69) Hu, 2011.2	Link	Hu W.	2011	Identification of Small and Discriminative Gene Signatures for Chemosensitivity Prediction in Breast Cancer	13	CD44, CFLAR, CTNNB1, EP300, FZD1, HR, MFNG, NCOR2, OSM, RUNX1, SH2D1A, SHH, SNW1
#70) Kretschmer et al., 2011	21314937	Kretschmer C, Sterner-Kock A, Siedentopf F, Schoenegg W, Schlag PM, Kemmner W.	2011	Identification of early molecular markers for breast cancer	7	DEPDC1, EXO1, FOXM1, MUC1, NUSAP1, RRM2, SPP1
#71) Ma et al., 2009.1	19187537	Ma XJ, Dahiya S, Richardson E, Erlander M, Sgroi DC.	2009	Gene expression profiling of the tumor microenvironment during breast cancer progression	224	ABCB1, ADAMTS1, ADAMTS9, ADCY4, ALDH1B1, ALPK3, ANKRD11, ANTXR1, AOC3, AP2A1, APOA1, APOLD1, AQP1, ARHGAP23, ARSB, BCL6B, BMP7, BST2, C10orf128, C4orf27, C7, CALCRL, CAMK2A, CARD10, CBFA2T3, CCDC3, CD1D, CD96, CDH13, CDH22, CDH5, CHST7, CLEC14A, CLIC2, CLIC5, CNTN1, COL13A1, COX19, CRYAA, CTLA4, CTSA, CXorf36, CYP17A1, CYP8B1, CYYR1, DIS3, DLEU2, DLL1, DNAJC18, DOCK9, EDNRB, EFEMP1, EHD4, EIF3I, …
#72) Ma et al., 2009.2	19187537	Ma XJ, Dahiya S, Richardson E, Erlander M, Sgroi DC.	2009	Gene expression profiling of the tumor microenvironment during breast cancer progression	449	ABAT, ABCC11, ACTR2, ACTR3, ADAMDEC1, ADAMTS20, AIM2, ALOX5, ALPPL2, ANKRD12, ANKRD30A, ANKRD30B, AOAH, APLN, APOBEC3A, APOC1, APOE, APOL6, ARHGAP15, ARHGAP25, ARHGAP6, ARHGAP9, ATG5, B2M, B3GNT2, BCL11B, BCL2A1, BIN2, BTF3L4, BTN2A2, BUB1B, C11orf21, C16orf54, C1QA, C1QB, C1orf54, C2, C20orf118, C21orf91, C3AR1, CANX, CCL2, CCL5, CCL8, CCNB1, CCNB2, CCR1, CCR2, CCR5, CCR7, CD163, CD1D, CD2, CD22…
