# Supplementary material for: Multiple signatures of a disease in potential biomarker space: Getting the signatures consensus and identification of novel biomarkers
Source: BMC Genomics. 2015 Jun 11;16(Suppl 7):S2. doi: 10.1186/1471-2164-16-S7-S2 (PMC4474413; doi:10.1186/1471-2164-16-S7-S2)
Supplement: Additional file 4 — Analysis of occurrence events for genes in the tumor breast obesity gene signature set. Expected and actual frequency of co-occurrences of 683 genes in the tumor breast obesity signature with other 70 gene signatures. All signatures are breast cancer-related. [file 1471-2164-16-S7-S2-S4.xlsx]

## Sheet: Supplementary Table 4
Supplementary Table 4: Analysis of gene occurrence events for genes in the tumor breast obesity gene signature set
Expected and actual frequency of co-occurrences of 683 genes in the tumor breast obesity signature with other 70 gene signatures. All signatures are breast cancer-related.
#Number of signatures with gene	Expected Percentage (100 simulations)	Expected Percentage (1000 simulations)	Expected Percentage (10000 simulations)	Actual Percentage	Enrichment (actual/expected from 100 simulations)	Number of genes from our signature	Genes from our signature
0	52.8843	52.9816	52.9509	52.2694	0.988372	357	ADI1, AGAP1, AGBL3, AGFG2, AKAP8L, AKIP1, ALB, ALMS1, ANKHD1-EIF4EBP3, APOC3, APOM, ARGLU1, ARHGAP5, ARHGDIG, ARID1A, ARMCX5, ASNSD1, ASXL1, ATAD2B, ATF2, ATG13, ATG14, ATMIN, ATPAF2, ATRX, ATXN7, AVIL, AVL9, BAZ2B, BBS9, BPTF, BRD1, BTN2A1, C16orf62, CCDC121, CCNI, CDC42EP3, CDH18, CDK13, CELF3, CHD3, CHD9, CHMP3, CLASP1, CLASP2, CLK1, CLK4, CREB1, CRY1, CRYBB2, CRYGC, CSTF2T, CTCF, CUL4A, CUL9,…
1	34.1376	33.9684	34.0782	24.1581	0.707669	165	AASS, ACOX1, ADRA1A, AHCYL1, AKAP11, AKAP9, ALG13, ANKHD1, ANP32A, ANTXR1, APPBP2, AQR, ARHGAP12, ARHGEF12, ARID4B, ATP2A2, BATF, BAZ1A, BBS10, BCOR, BMPR2, C1orf63, CCDC93, CCNT2, CDC42EP2, CEP192, CNOT4, COL21A1, COPS8, CREBBP, CUL3, DDX42, DICER1, DIP2C, DLX6, DNAJC16, DNAJC8, DOCK9, DPP8, DYNC1H1, DYNC2LI1, EFNB2, ELL2, ENTPD4, F2, FAM120A, FAM13B, FAM179B, FBXW2, FEZ2, FIG4, FRZB, GALC, GCOM…
2	10.4934	10.5912	10.5254	14.0556	1.33947	96	ABL1, ACSL3, ANKRD12, AP1AR, APAF1, ARHGEF7, ATG12, ATP9A, BBS1, C14orf132, C9orf91, CHSY1, CNNM4, CTBP2, DGKD, DLG3, EID1, EZH1, FAM3C, FASTKD3, FBXO21, FBXO28, FEM1B, FLJ13197, FUBP1, FYCO1, GPD1L, GPR116, H3F3B, ID2, IFT81, IGFALS, IMPACT, IP6K2, ITM2B, KIAA1199, KIDINS220, KIF16B, KLHL9, KTN1, LZTFL1, MAP2K4, MED14, MORC2, MRPL44, MRPS14, MTUS1, MUM1, MYRIP, NBEA, NCOA1, NUAK2, PAFAH1B1, PCGF…
3	2.16105	2.12387	2.10633	3.66032	1.69377	25	ADAMTS2, ANKS1A, APP, CEP350, CLN5, CTNNA1, FANCF, FBLN1, FGFR4, GRB10, HIST1H4H, KDM5B, MB, MEIS3P1, N4BP2L2, NEDD9, PCBP2, PCM1, PLD1, PSPH, SETBP1, SMARCA2, STXBP1, TRIM24, TSC22D3
4	0.272328	0.297218	0.301596	3.22108	11.828	22	ACTR2, APOLD1, APPL2, BTN3A3, CCL18, FOXO3, FRY, GLI3, HEXIM1, ICA1, KLF9, MKL2, MYO5C, N4BP2L1, PSME4, RAD54B, SEC14L1, SESN1, SNX1, TRAF3, XPA, ZFP36L2
5	0.0424597	0.0345534	0.0345095	1.1713	27.5862	8	CCNG2, CD46, COPB2, ERAP1, GALNT7, LRIG1, PER2, WDR26
6	0.00878477	0.00322108	0.00297218	0.439239	50	3	ITPR1, KIF13B, SEMA3C
7	0	0	0.000175695	0.439239	Not applicable	3	H2AFV, IL6ST, TXNIP
8	0	0	1.46413e-05	0.146413	Not applicable	1	DUSP6
9	0	0	0	0.146413	Not applicable	1	NFIB
10	0	0	0	0.146413	Not applicable	1	GTSE1
11	0	0	0	0	Not applicable	0
12	0	0	0	0.146413	Not applicable	1	DUSP4
