# Supplementary material for: Multiple signatures of a disease in potential biomarker space: Getting the signatures consensus and identification of novel biomarkers
Source: BMC Genomics. 2015 Jun 11;16(Suppl 7):S2. doi: 10.1186/1471-2164-16-S7-S2 (PMC4474413; doi:10.1186/1471-2164-16-S7-S2)
Supplement: Additional file 5 — Analysis of occurrence events for genes in the tumor breast IGF1 gene signature set. Expected and actual frequency of co-occurrences of 925 genes in the tumor breast IGF1 signature with other 70 gene signatures. All signatures are breast cancer-related. [file 1471-2164-16-S7-S2-S5.xlsx]

## Sheet: Supplementary Table 5
Supplementary Table 5: Analysis of gene occurrence events for genes in the tumor breast IGF1 gene signature set
Expected and actual frequency of co-occurrences of 925 genes in the tumor breast IGF1 signature with other 70 gene signatures. All signatures are breast cancer-related.
#Number of signatures with gene	Expected Percentage (100 simulations)	Expected Percentage (1000 simulations)	Expected Percentage (10000 simulations)	Actual Percentage	Enrichment (actual/expected from 100 simulations)	Number of genes from our signature	Genes from our signature
0	52.8638	52.9267	52.9322	35.027	0.66259	324	ABCF2, ACAT1, ACTN4, ADAP1, ADARB1, ADCK3, ADRBK1, AEN, AGPAT3, ALDH7A1, APEH, ARIH2, ASMTL, ATAD2B, ATG14, ATG4A, ATP2B4, ATP8A2, AUNIP, B3GALT4, BAK1, BBS9, BCO2, BCS1L, BLNK, BOLA2, BPTF, C12orf44, C14orf93, C1GALT1C1, C20orf111, C4orf19, CAMK2B, CAMK2G, CASK, CCDC176, CCDC53, CCND3, CCP110, CD55, CHST12, CHST15, CLN6, CLPB, CMC2, COMMD9, COPB1, COPS3, CPD, CRIPT, CRYZL1, CTDSP2, CTNNAL1, CTNN…
1	34.1254	34.0657	34.067	21.4054	0.627257	198	ABCD4, ACAA2, ACLY, ACSS3, ADAM2, AKAP9, ALDOA, ANKRD10, APEX1, APPBP2, ARID4A, ARMCX1, ARPC5L, ASPH, AUH, BAMBI, BBS10, BET1, BOLA2B, BTG1, C11orf24, C11orf63, C1orf63, CADM1, CAND1, CARS, CAST, CBLB, CCDC86, CCNA1, CCNG1, CDCA4, CDK19, CEP63, CHORDC1, CHUK, CKB, CLMN, CLN8, CLTB, CNOT8, COL21A1, CRELD2, CTR9, DCAF11, DCPS, DET1, DIO1, DLEU2L, DLST, DRAM1, DYNC2H1, DYNC2LI1, EED, EFNA1, EGLN2, E…
2	10.5676	10.5464	10.5531	16.1081	1.5243	149	ACAT2, ADCY1, ADD3, ALDH3A2, ANKRA2, APAF1, AREG, ARHGAP32, ARID5B, BCL6, BEGAIN, BEX4, BIK, BLVRB, BRD8, BRWD1, C11orf75, C12orf4, C16orf59, C1orf115, CA4, CACYBP, CAPN9, CCDC28A, CD302, CEBPB, CEBPG, CHAF1A, CITED2, CRYL1, CSRP1, CUL4B, CXCR7, CYC1, CYCS, CYP26B1, DDIT3, EAPP, EFHD1, EFHD2, ELF3, F12, FADS3, FLNA, FOXN3, FUBP1, FYCO1, FYN, GAL, GALE, GINS3, GLUL, GMNN, GRN, HECA, HIST1H2AC, HIS…
3	2.10811	2.11427	2.10714	10.0541	4.76923	93	AARS, ACOT7, ANG, ANK3, AP2S1, AQP3, ARPC1B, ASNS, ATAD3A, ATXN3, BNIP3L, BOP1, C20orf24, C5orf4, C9orf40, CDT1, CNN2, DEF8, DIAPH2, DLEU2, ELOVL2, ETV5, FABP5, FAM134B, FAM172A, FAM63A, FANCF, FHL2, FOXO1, FXR1, FXYD3, GABARAPL1, GABPB2, GLRX, GLRX2, GMPR2, GNS, GRB10, HIST1H1C, HLA-DQB1, HMGCS1, HNMT, INSIG1, IRF1, IRS2, KDM5B, KLHDC2, KLHL24, LAMB1, LETMD1, MAGED2, MAOA, MARCH8, MCCC1, MME, MR…
4	0.300541	0.310486	0.304389	7.02703	23.3813	65	ACTN1, ADRM1, ALDH6A1, APBB2, APPL2, ASF1B, BMP7, CCPG1, CDC25A, CDC45, COL9A3, CORO1A, CXCR4, DDIT4, DNAJC9, DNMT3B, DUSP5, EBP, EGR3, EIF4EBP1, EPHX2, FAM173A, FDPS, FHL1, FRY, FUCA1, GARS, GOLGB1, HIST1H2AE, HIST1H2BG, ICMT, ISG15, KIAA0020, LAD1, LGALS8, LRRC59, MAP3K8, MARS, MATN2, MCM5, MXI1, N4BP2L1, NCS1, NME5, NRIP1, PALMD, PBX1, PCK2, PLK2, POLR3K, PPAP2B, PTGER3, RAD54B, RFC3, SEPP1, S…
5	0.0313514	0.0326486	0.0328757	4.32432	137.931	40	BBC3, BDH2, CAV1, CCNG2, CDC6, CDK2, CDKN1A, DHCR7, DTL, E2F1, ERBB3, FAM64A, FBXO5, GINS1, H2AFX, HIST1H2BD, HMGCL, IDI1, IFRD1, ITGB5, LRIG1, METTL7A, MGP, NDRG1, PKMYT1, POLQ, PYCR1, RAI2, REPS2, RNASE4, S100A8, SCD, SGK3, SH3YL1, SNRPA1, TBC1D9, TOX3, TRIM2, TUBB, YIF1A
6	0.00324324	0.00324324	0.00316757	1.72973	533.333	16	AMD1, BTG3, CTSC, DSCC1, DTYMK, ERBB4, FMO5, GFRA1, IFITM1, IGBP1, MCM7, METRN, PDCD4, SHMT2, TCEAL1, WDHD1
7	0	0.000540541	0.000216216	1.18919	Not applicable	11	CTSF, CTSL2, DBF4, GART, GINS2, IL6ST, MAGOHB, MCM10, MLPH, TK1, WARS
8	0	0	0	1.08108	Not applicable	10	DUSP6, FOS, IRS1, MCM6, MYB, NPY1R, PFKP, RAD51, UBE2S, VAV3
9	0	0	0	0.540541	Not applicable	5	ACADSB, BCL2, HN1, LRP8, NFIB
10	0	0	0	0.540541	Not applicable	5	EXO1, EZH2, H2AFZ, MCM2, NAT1
11	0	0	0	0.324324	Not applicable	3	CYBRD1, FEN1, TRIP13
12	0	0	0	0.108108	Not applicable	1	DUSP4
13	0	0	0	0	Not applicable	0
14	0	0	0	0	Not applicable	0
15	0	0	0	0.108108	Not applicable	1	SCUBE2
16	0	0	0	0	Not applicable	0
17	0	0	0	0.108108	Not applicable	1	MYBL2
18	0	0	0	0	Not applicable	0
19	0	0	0	0.216216	Not applicable	2	MAD2L1, MELK
20	0	0	0	0	Not applicable	0
21	0	0	0	0	Not applicable	0
22	0	0	0	0	Not applicable	0
23	0	0	0	0.108108	Not applicable	1	RRM2
